# Supplementary material for: Genome-Wide Analysis of the HSP20 Gene Family and Expression Patterns of HSP20 Genes in Response to Abiotic Stresses in Cynodon transvaalensis
Source: Front Genet. 2021 Sep 8;12:732812. doi: 10.3389/fgene.2021.732812 (PMC8455957; doi:10.3389/fgene.2021.732812)
Supplement: Supplementary Table 1 — Paralogous gene pairs among CtHSP20s. [file Table_1.XLSX]

## Sheet: Sheet1
Table S1. Paralogous gene pairs among CtHSP20s.
Tandem duplication	WGD/Segmental duplication
CtHSP20-4 vs. CtHSP20-5	CtHSP20-1 vs. CtHSP20-26
CtHSP20-13 vs. CtHSP20-14	CtHSP20-3 vs. CtHSP20-11
CtHSP20-14 vs. CtHSP20-15	CtHSP20-9 vs. CtHSP20-10
CtHSP20-15 vs. CtHSP20-16	CtHSP20-11 vs. CtHSP20-31
CtHSP20-18 vs. CtHSP20-19	CtHSP20-18 vs. CtHSP20-36
CtHSP20-24 vs. CtHSP20-25	CtHSP20-29 vs. CtHSP20-37
CtHSP20-37 vs. CtHSP20-38
CtHSP20-38 vs. CtHSP20-39
CtHSP20-39 vs. CtHSP20-40
