# Supplementary material for: Genome-Wide Analysis of the HSP20 Gene Family and Expression Patterns of HSP20 Genes in Response to Abiotic Stresses in Cynodon transvaalensis
Source: Front Genet. 2021 Sep 8;12:732812. doi: 10.3389/fgene.2021.732812 (PMC8455957; doi:10.3389/fgene.2021.732812)
Supplement: Supplementary Table 2 — The inferred CtHSP20s orthologs in Arabidopsis, soybean, maize, and rice. [file Table_2.XLSX]

## Sheet: A. thaliana
Table S2. Inferred CtHSP20s Orthologous Genes between C. transvaalensis and A. thaliana
ID	C. transvaalensis	A. thaliana	A. thaliana Function in TAIR
1	CtHSP20-1	AT5G20970; AT2G27140	HSP20-like chaperones superfamily protein; HSP20-like chaperones superfamily protein
2	CtHSP20-2	AT4G27670	response to heat
3	CtHSP20-3	AT2G29500; AT1G07400; AT3G46230; AT1G53540; AT5G59720	response to oxidative stress; cellular response to hypoxia, response to oxidative stress; cellular response to hypoxia, response to abiotic stimulus, response to heat; protein complex oligomerization, protein folding, response to heat, response to hydrogen peroxide, response to salt stress; heat acclimation, response to heat
4	CtHSP20-4	AT2G29500; AT1G07400; AT3G46230; AT1G53540; AT5G59720	response to oxidative stress; cellular response to hypoxia, response to oxidative stress; cellular response to hypoxia, response to abiotic stimulus, response to heat; protein complex oligomerization, protein folding, response to heat, response to hydrogen peroxide, response to salt stress; heat acclimation, response to heat
5	CtHSP20-5	AT2G29500; AT1G07400; AT3G46230; AT1G53540; AT5G59720	response to oxidative stress; cellular response to hypoxia, response to oxidative stress; cellular response to hypoxia, response to abiotic stimulus, response to heat; protein complex oligomerization, protein folding, response to heat, response to hydrogen peroxide, response to salt stress; heat acclimation, response to heat
6	CtHSP20-6	AT1G54400	HSP20-like chaperones superfamily protein
7	CtHSP20-8	AT1G54400	HSP20-like chaperones superfamily protein
8	CtHSP20-9	AT4G21870	protein complex oligomerization, protein folding, response to heat, response to hydrogen peroxide, response to salt stress
9	CtHSP20-10	AT4G21870	protein complex oligomerization, protein folding, response to heat, response to hydrogen peroxide, response to salt stress
10	CtHSP20-11	AT2G29500; AT1G07400; AT3G46230; AT1G53540; AT5G59720	response to oxidative stress; cellular response to hypoxia, response to oxidative stress; cellular response to hypoxia, response to abiotic stimulus, response to heat; protein complex oligomerization, protein folding, response to heat, response to hydrogen peroxide, response to salt stress; heat acclimation, response to heat
11	CtHSP20-15	AT2G29500; AT1G07400; AT3G46230; AT1G53540; AT5G59720	response to oxidative stress; cellular response to hypoxia, response to oxidative stress; cellular response to hypoxia, response to abiotic stimulus, response to heat; protein complex oligomerization, protein folding, response to heat, response to hydrogen peroxide, response to salt stress; heat acclimation, response to heat
12	CtHSP20-16	AT2G29500; AT1G07400; AT3G46230; AT1G53540; AT5G59720	response to oxidative stress; cellular response to hypoxia, response to oxidative stress; cellular response to hypoxia, response to abiotic stimulus, response to heat; protein complex oligomerization, protein folding, response to heat, response to hydrogen peroxide, response to salt stress; heat acclimation, response to heat
13	CtHSP20-17	AT5G12030; AT5G12020	cellular response to hypoxia, hyperosmotic response, protein folding; cellular response to hypoxia
14	CtHSP20-18	AT5G04890	response to virus
15	CtHSP20-19	AT5G04890	response to virus
16	CtHSP20-20	AT2G29500; AT1G07400; AT3G46230; AT1G53540; AT5G59720	response to oxidative stress; cellular response to hypoxia, response to oxidative stress; cellular response to hypoxia, response to abiotic stimulus, response to heat; protein complex oligomerization, protein folding, response to heat, response to hydrogen peroxide, response to salt stress; heat acclimation, response to heat
17	CtHSP20-21	AT1G52560	HSP20-like chaperones superfamily protein
18	CtHSP20-22	AT5G12030; AT5G12020	cellular response to hypoxia, hyperosmotic response, protein folding; cellular response to hypoxia
19	CtHSP20-26	AT5G20970; AT2G27140	HSP20-like chaperones superfamily protein; HSP20-like chaperones superfamily protein
20	CtHSP20-30	AT1G54050	cellular response to hypoxia
21	CtHSP20-32	AT5G04890	response to virus
22	CtHSP20-33	AT4G10250	cellular response to hypoxia
23	CtHSP20-35	AT5G54660	HSP20-like chaperones superfamily protein
24	CtHSP20-36	AT5G04890	response to virus
25	CtHSP20-37	AT4G25200; AT5G51440	AtHSP23.6-mito mRNA, heat shock protein 23.6; HSP20-like chaperones superfamily protein
26	CtHSP20-38	AT4G25200; AT5G51440	AtHSP23.6-mito mRNA, heat shock protein 23.6; HSP20-like chaperones superfamily protein
27	CtHSP20-39	AT4G25200; AT5G51440	AtHSP23.6-mito mRNA, heat shock protein 23.6; HSP20-like chaperones superfamily protein
28	CtHSP20-40	AT4G25200; AT5G51440	AtHSP23.6-mito mRNA, heat shock protein 23.6; HSP20-like chaperones superfamily protein
29	CtHSP20-41	AT5G37670	cellular response to hypoxia

## Sheet: G. max
Table S2. Inferred CtHSP20s Orthologous between C. transvaalensis and G. max
ID	C. transvaalensis	G. max	G. max Function in SoyBase
1	CtHSP20-1	Glyma14g04970; Glyma10g15950; Glyma14g04960; Glyma02g44015	22.0 kDa heat shock protein,response to heat,response to high light intensity,response to hydrogen peroxide; 22.7 kDa class IV heat shock protein,response to heat,response to high light intensity,response to hydrogen peroxide; 22.7 kDa class IV heat shock protein,response to heat,response to high light intensity,response to hydrogen peroxide; 22.7 kDa class IV heat shock protein,response to heat,…
2	CtHSP20-2	Glyma04g40790; Glyma06g14000	small heat shock protein, chloroplastic (Fragment),response to heat, response to high light intensity, heat acclimation, response to hydrogen peroxide; Heat shock protein,response to heat, response to high light intensity, heat acclimation, response to hydrogen peroxide
3	CtHSP20-3	Glyma06g16490; Glyma13g24490; Glyma07g32050; Glyma08g07350; Glyma08g07330; Glyma08g07340; Glyma07g32090; Glyma07g32070; Glyma07g32030; Glyma07g32110; Glyma14g06900	18.2 kDa class I heat shock protein,response to oxidative stress,response to heat; 18.5 kDa class I heat shock protein,response to oxidative stress,response to heat; 18.5 kDa class I heat shock protein,response to oxidative stress,response to heat; 17.3 kDa class I heat shock protein,response to oxidative stress,response to heat; 17.3 kDa class I heat shock protein,response to oxidative stress,re…
4	CtHSP20-4	Glyma06g16490; Glyma13g24490; Glyma07g32050; Glyma08g07350; Glyma08g07330; Glyma08g07340; Glyma07g32090; Glyma07g32070; Glyma07g32030; Glyma07g32110; Glyma14g06900	18.2 kDa class I heat shock protein,response to oxidative stress,response to heat; 18.5 kDa class I heat shock protein,response to oxidative stress,response to heat; 18.5 kDa class I heat shock protein,response to oxidative stress,response to heat; 17.3 kDa class I heat shock protein,response to oxidative stress,response to heat; 17.3 kDa class I heat shock protein,response to oxidative stress,re…
5	CtHSP20-5	Glyma06g16490; Glyma13g24490; Glyma07g32050; Glyma08g07350; Glyma08g07330; Glyma08g07340; Glyma07g32090; Glyma07g32070; Glyma07g32030; Glyma07g32110; Glyma14g06900	18.2 kDa class I heat shock protein,response to oxidative stress,response to heat; 18.5 kDa class I heat shock protein,response to oxidative stress,response to heat; 18.5 kDa class I heat shock protein,response to oxidative stress,response to heat; 17.3 kDa class I heat shock protein,response to oxidative stress,response to heat; 17.3 kDa class I heat shock protein,response to oxidative stress,re…
6	CtHSP20-6	Glyma19g29145; Glyma16g04270; Glyma09g29510	15.4 kDa class V heat shock protein,response to heat,response to high light intensity,response to hydrogen peroxide; 15.4 kDa class V heat shock protein,response to heat,response to high light intensity,response to hydrogen peroxide; 15.4 kDa class V heat shock protein,response to heat
7	CtHSP20-8	Glyma19g29145; Glyma16g04270; Glyma09g29510	15.4 kDa class V heat shock protein,response to heat,response to high light intensity,response to hydrogen peroxide; 15.4 kDa class V heat shock protein,response to heat,response to high light intensity,response to hydrogen peroxide; 15.4 kDa class V heat shock protein,response to heat
8	CtHSP20-9	Glyma13g27590; Glyma15g11360	HSP15,response to high light intensity, response to hydrogen peroxide; HSP15,response to high light intensity, response to hydrogen peroxide
9	CtHSP20-10	Glyma13g27590; Glyma15g11360	HSP15,response to high light intensity, response to hydrogen peroxide; HSP15,response to high light intensity, response to hydrogen peroxide
10	CtHSP20-11	Glyma06g16490; Glyma13g24490; Glyma07g32050; Glyma08g07350; Glyma08g07330; Glyma08g07340; Glyma07g32090; Glyma07g32070; Glyma07g32030; Glyma07g32110; Glyma14g06900	18.2 kDa class I heat shock protein,response to oxidative stress,response to heat; 18.5 kDa class I heat shock protein,response to oxidative stress,response to heat; 18.5 kDa class I heat shock protein,response to oxidative stress,response to heat; 17.3 kDa class I heat shock protein,response to oxidative stress,response to heat; 17.3 kDa class I heat shock protein,response to oxidative stress,re…
11	CtHSP20-15	Glyma06g16490; Glyma13g24490; Glyma07g32050; Glyma08g07350; Glyma08g07330; Glyma08g07340; Glyma07g32090; Glyma07g32070; Glyma07g32030; Glyma07g32110; Glyma14g06900	18.2 kDa class I heat shock protein,response to oxidative stress,response to heat; 18.5 kDa class I heat shock protein,response to oxidative stress,response to heat; 18.5 kDa class I heat shock protein,response to oxidative stress,response to heat; 17.3 kDa class I heat shock protein,response to oxidative stress,response to heat; 17.3 kDa class I heat shock protein,response to oxidative stress,re…
12	CtHSP20-16	Glyma06g16490; Glyma13g24490; Glyma07g32050; Glyma08g07350; Glyma08g07330; Glyma08g07340; Glyma07g32090; Glyma07g32070; Glyma07g32030; Glyma07g32110; Glyma14g06900	18.2 kDa class I heat shock protein,response to oxidative stress,response to heat; 18.5 kDa class I heat shock protein,response to oxidative stress,response to heat; 18.5 kDa class I heat shock protein,response to oxidative stress,response to heat; 17.3 kDa class I heat shock protein,response to oxidative stress,response to heat; 17.3 kDa class I heat shock protein,response to oxidative stress,re…
13	CtHSP20-17	Glyma20g01930; Glyma06g05740; Glyma04g05720; Glyma14g11430; Glyma17g34220; Glyma17g34230; Glyma14g11420	Heat-shock protein,response to heat, response to high light intensity, response to endoplasmic reticulum stress, response to hydrogen peroxide; Heat-shock protein,response to heat, response to high light intensity, response to endoplasmic reticulum stress, response to hydrogen peroxide; Heat-shock protein,response to heat, response to high light intensity, response to endoplasmic reticulum stress…
14	CtHSP20-18	Glyma13g18550; Glyma06g47320; Glyma04g16115; Glyma04g16140; Glyma08g24700; Glyma06g47361; Glyma04g16160; Glyma15g30022; Glyma08g24710	17.6 kDa class I heat shock protein,response to heat,response to virus,response to high light intensity,response to hydrogen peroxide; 22.7 kDa class IV heat shock protein; 22.7 kDa class IV heat shock protein,response to heat,response to virus,response to high light intensity,response to hydrogen peroxide; small heat-shock protein,response to heat,response to virus,response to high light intensi…
15	CtHSP20-19	Glyma13g18550; Glyma06g47320; Glyma04g16115; Glyma04g16140; Glyma08g24700; Glyma06g47361; Glyma04g16160; Glyma15g30022; Glyma08g24710	17.6 kDa class I heat shock protein,response to heat,response to virus,response to high light intensity,response to hydrogen peroxide; 22.7 kDa class IV heat shock protein; 22.7 kDa class IV heat shock protein,response to heat,response to virus,response to high light intensity,response to hydrogen peroxide; small heat-shock protein,response to heat,response to virus,response to high light intensi…
16	CtHSP20-20	Glyma06g16490; Glyma13g24490; Glyma07g32050; Glyma08g07350; Glyma08g07330; Glyma08g07340; Glyma07g32090; Glyma07g32070; Glyma07g32030; Glyma07g32110; Glyma14g06900	18.2 kDa class I heat shock protein,response to oxidative stress,response to heat; 18.5 kDa class I heat shock protein,response to oxidative stress,response to heat; 18.5 kDa class I heat shock protein,response to oxidative stress,response to heat; 17.3 kDa class I heat shock protein,response to oxidative stress,response to heat; 17.3 kDa class I heat shock protein,response to oxidative stress,re…
17	CtHSP20-21	Glyma08g22630; Glyma07g03450	26.5 kDa heat shock protein,response to heat, response to high light intensity, heat acclimation, response to hydrogen peroxide; 26.5 kDa heat shock protein, mitochondrial,response to heat, response to high light intensity, heat acclimation, response to hydrogen peroxide
18	CtHSP20-22	Glyma20g01930; Glyma06g05740; Glyma04g05720; Glyma14g11430; Glyma17g34220; Glyma17g34230; Glyma14g11420	Heat-shock protein,response to heat, response to high light intensity, response to endoplasmic reticulum stress, response to hydrogen peroxide; Heat-shock protein,response to heat, response to high light intensity, response to endoplasmic reticulum stress, response to hydrogen peroxide; Heat-shock protein,response to heat, response to high light intensity, response to endoplasmic reticulum stress…
19	CtHSP20-26	Glyma14g04970; Glyma10g15950; Glyma14g04960; Glyma02g44015	22.0 kDa heat shock protein,response to heat,response to high light intensity,response to hydrogen peroxide; 22.7 kDa class IV heat shock protein,response to heat,response to high light intensity,response to hydrogen peroxide; 22.7 kDa class IV heat shock protein,response to heat,response to high light intensity,response to hydrogen peroxide; 22.7 kDa class IV heat shock protein,response to heat,…
20	CtHSP20-30	Glyma07g04860; Glyma16g01440	17.4 kDa class III heat shock protein,response to heat, response to high light intensity, response to hydrogen peroxid; 17.4 kDa class III heat shock protein,response to heat, response to high light intensity, response to hydrogen peroxid
21	CtHSP20-31	Glyma19g01440; Glyma13g04350	Hsp22.3,response to heat, response to high light intensity, response to hydrogen peroxide; Hsp22.3,response to heat, response to high light intensity, response to hydrogen peroxide
22	CtHSP20-32	Glyma13g18550; Glyma06g47320; Glyma04g16115; Glyma04g16140; Glyma08g24700; Glyma06g47361; Glyma04g16160; Glyma15g30022; Glyma08g24710	17.6 kDa class I heat shock protein,response to heat,response to virus,response to high light intensity,response to hydrogen peroxide; 22.7 kDa class IV heat shock protein; 22.7 kDa class IV heat shock protein,response to heat,response to virus,response to high light intensity,response to hydrogen peroxide; small heat-shock protein,response to heat,response to virus,response to high light intensi…
23	CtHSP20-33	Glyma12g13090; Glyma15g17160; Glyma16g33130; Glyma20g19680; Glyma10g32000; Glyma20g35650	Hsp22.5,response to heat, response to high light intensity, response to hydrogen peroxide; Hsp22.5,response to heat, response to high light intensity, response to hydrogen peroxide; Hsp22.5,response to heat, response to high light intensity, response to hydrogen peroxide; Hsp22.5,response to heat, response to high light intensity, response to hydrogen peroxide; 22.0 kDa class IV heat shock protei…
24	CtHSP20-34	Glyma18g01416; Glyma11g37450	Chloroplast small heat shock protein,response to heat, response to high light intensity, heat acclimation, response to hydrogen peroxide; Chloroplast small heat shock protein,response to heat, response to high light intensity, heat acclimation, response to hydrogen peroxide
25	CtHSP20-35	Glyma12g34340; Glyma13g36220	21.7 kDa class VI heat shock protein,response to heat, response to high light intensity, response to hydrogen peroxide; 21.7 kDa class VI heat shock protein,response to heat, response to high light intensity, response to hydrogen peroxide
26	CtHSP20-36	Glyma13g18550; Glyma06g47320; Glyma04g16115; Glyma04g16140; Glyma08g24700; Glyma06g47361; Glyma04g16160; Glyma15g30022; Glyma08g24710	17.6 kDa class I heat shock protein,response to heat,response to virus,response to high light intensity,response to hydrogen peroxide; 22.7 kDa class IV heat shock protein; 22.7 kDa class IV heat shock protein,response to heat,response to virus,response to high light intensity,response to hydrogen peroxide; small heat-shock protein,response to heat,response to virus,response to high light intensi…
27	CtHSP20-37	Glyma03g29595; Glyma12g01580; Glyma09g35770	Heat shock 22 kDa protein, mitochondrial,response to heat, response to high light intensity, response to endoplasmic reticulum stress, response to hydrogen peroxide, response to cadmium ion; Heat shock 22 kDa protein, mitochondrial,response to heat, response to high light intensity, response to endoplasmic reticulum stress, response to hydrogen peroxide, response to cadmium ion; Heat shock 22 kDa…
28	CtHSP20-38	Glyma03g29595; Glyma12g01580; Glyma09g35770	Heat shock 22 kDa protein, mitochondrial,response to heat, response to high light intensity, response to endoplasmic reticulum stress, response to hydrogen peroxide, response to cadmium ion; Heat shock 22 kDa protein, mitochondrial,response to heat, response to high light intensity, response to endoplasmic reticulum stress, response to hydrogen peroxide, response to cadmium ion; Heat shock 22 kDa…
29	CtHSP20-39	Glyma03g29595; Glyma12g01580; Glyma09g35770	Heat shock 22 kDa protein, mitochondrial,response to heat, response to high light intensity, response to endoplasmic reticulum stress, response to hydrogen peroxide, response to cadmium ion; Heat shock 22 kDa protein, mitochondrial,response to heat, response to high light intensity, response to endoplasmic reticulum stress, response to hydrogen peroxide, response to cadmium ion; Heat shock 22 kDa…
30	CtHSP20-40	Glyma03g29595; Glyma12g01580; Glyma09g35770	Heat shock 22 kDa protein, mitochondrial,response to heat, response to high light intensity, response to endoplasmic reticulum stress, response to hydrogen peroxide, response to cadmium ion; Heat shock 22 kDa protein, mitochondrial,response to heat, response to high light intensity, response to endoplasmic reticulum stress, response to hydrogen peroxide, response to cadmium ion; Heat shock 22 kDa…
31	CtHSP20-41	Glyma14g39560; Glyma02g41150	Peroxisomal small heat shock protein,protein folding, response to heat, response to high light intensity, response to hydrogen peroxide; Peroxisomal small heat shock protein,protein folding, response to heat, response to high light intensity, response to hydrogen peroxide

## Sheet: O. sativa
Table S2. Inferred CtHSP20s Orthologous between C. transvaalensis and O. sativa
ID	C. transvaalensis	O. sativa	O. sativa Function in NCBI and China Rice Data Center
1	CtHSP20-1	LOC_Os03g06170	hsp20/alpha crystallin family protein, putative, expressed
2	CtHSP20-2	LOC_Os03g14180	26.7 kDa heat shock protein, chloroplastic-like
3	CtHSP20-3	LOC_Os03g16040; LOC_Os03g16020; LOC_Os03g16030; LOC_Os03g15960	17.7 kDa class I heat shock protein-like; 17.4 kDa class I heat shock protein-like; 18.1 kDa class I heat shock protein-like; 17.9 kDa class I heat shock protein-like
4	CtHSP20-6	LOC_Os03g45340	hsp20/alpha crystallin family protein, putative, expressed
5	CtHSP20-7	LOC_Os09g17660	expressed protein
6	CtHSP20-8	LOC_Os03g45330	hsp20/alpha crystallin family protein, putative, expressed
7	CtHSP20-9	LOC_Os07g33350	18.8 kDa class V heat shock protein-like
8	CtHSP20-10	LOC_Os07g33350	18.8 kDa class V heat shock protein-like
9	CtHSP20-12	LOC_Os09g17660	expressed protein
10	CtHSP20-13	LOC_Os01g04340	16.6 kDa heat shock protein-like
11	CtHSP20-14	LOC_Os01g04350	17.9 kDa heat shock protein 2-like
12	CtHSP20-15	LOC_Os01g04360; LOC_Os01g04380; LOC_Os01g04370	16.9 kDa class I heat shock protein 3-like; 16.9 kDa class I heat shock protein 2-like; 16.9 kDa class I heat shock protein 1-like
13	CtHSP20-16	LOC_Os01g04360; LOC_Os01g04380; LOC_Os01g04370	16.9 kDa class I heat shock protein 3-like; 16.9 kDa class I heat shock protein 2-like; 16.9 kDa class I heat shock protein 1-like
14	CtHSP20-17	LOC_Os01g08860	18.0 kDa class II heat shock protein-like
15	CtHSP20-19	LOC_Os01g40550	hsp20/alpha crystallin family protein, putative, expressed
16	CtHSP20-20	LOC_Os02g03570	18.9 kDa heat shock protein
17	CtHSP20-21	LOC_Os02g10710	23.6 kDa heat shock protein, mitochondrial
18	CtHSP20-22	LOC_Os02g12610	19.0 kDa class II heat shock protein
19	CtHSP20-23	LOC_Os09g17660	expressed protein
20	CtHSP20-24	LOC_Os10g07200	hsp20/alpha crystallin family protein, putative, expressed
21	CtHSP20-25	LOC_Os10g07210	hsp20/alpha crystallin family protein, putative, expressed
22	CtHSP20-26	LOC_Os10g30162	hsp20/alpha crystallin family protein, putative, expressed
23	CtHSP20-27	LOC_Os10g30180	hsp20/alpha crystallin family protein, putative, expressed
24	CtHSP20-28	LOC_Os02g48140	17.8 kDa heat shock protein-like
25	CtHSP20-29	LOC_Os02g52150	24.1 kDa heat shock protein, mitochondrial-like
26	CtHSP20-30	LOC_Os02g54140; LOC_Os01g15330	18.6 kDa class III heat shock protein-like; expressed protein
27	CtHSP20-31	LOC_Os11g13980	21.9 kDa heat shock protein-like
28	CtHSP20-33	LOC_Os04g36750	23.2 kDa heat shock protein-like
29	CtHSP20-34	LOC_Os05g23140	retrotransposon protein, putative, LINE subclass, expressed
30	CtHSP20-35	LOC_Os05g42120	22.3 kDa class VI heat shock protein-like
31	CtHSP20-36	LOC_Os05g51440	hsp20/alpha crystallin family protein, putative, expressed
32	CtHSP20-37	LOC_Os06g11610	26.2 kDa heat shock protein, mitochondrial
33	CtHSP20-38	LOC_Os06g11610	26.2 kDa heat shock protein, mitochondrial
34	CtHSP20-39	LOC_Os06g11610	26.2 kDa heat shock protein, mitochondrial
35	CtHSP20-40	LOC_Os06g11610	26.2 kDa heat shock protein, mitochondrial
36	CtHSP20-41	LOC_Os06g14240	16.0 kDa heat shock protein, peroxisomal-like

## Sheet: Z. mays
Table S2. Inferred CtHSP20s Orthologous between C. transvaalensis and Z. mays
ID	C. transvaalensis	Z. mays	Z. mays Function in Gene Annotation File
1	CtHSP20-1	Zm00001d014149; Zm00001d032893	HSP20-like chaperones superfamily protein; small heat shock-like protein
2	CtHSP20-2	Zm00001d028408	heat shock protein26
3	CtHSP20-3	Zm00001d028561; Zm00001d047841; Zm00001d028555; Zm00001d028557	17.4 kDa class I heat shock protein; 17.4 kDa class I heat shock protein; 17.4 kDa class I heat shock protein; 17.4 kDa class I heat shock protein
4	CtHSP20-6	Zm00001d013641; Zm00001d033478	HSP20-like chaperones superfamily protein; HSP20-like chaperones superfamily protein
5	CtHSP20-7	Zm00001d030317	Hsp20/alpha crystallin family protein
6	CtHSP20-8	Zm00001d013643	NA
7	CtHSP20-9	Zm00001d021634	Hsp20/alpha crystallin family protein
8	CtHSP20-10	Zm00001d021634	Hsp20/alpha crystallin family protein
9	CtHSP20-11	Zm00001d039933	16.9 kDa class I heat shock protein
10	CtHSP20-12	Zm00001d030317	Hsp20/alpha crystallin family protein
11	CtHSP20-13	Zm00001d039942	17.4 kDa class I heat shock protein
12	CtHSP20-14	Zm00001d039941	16.9 kDa class I heat shock protein 2
13	CtHSP20-15	Zm00001d039936	17.4 kDa class I heat shock protein
14	CtHSP20-16	Zm00001d039936	17.4 kDa class I heat shock protein
15	CtHSP20-17	Zm00001d039566; Zm00001d008841; Zm00001d047548; Zm00001d047553; Zm00001d047542	17.5 kDa class II heat shock protein; 17.8 kDa class II heat shock protein; 17.0 kDa class II heat shock protein; 18 kda heat shock protein18; 17.6 kDa class II heat shock protein
16	CtHSP20-19	Zm00001d044317; Zm00001d011241	NA; Hsp20/alpha crystallin family protein
17	CtHSP20-20	Zm00001d053965	22.0 kDa heat shock protein
18	CtHSP20-21	Zm00001d015777	Chloroplast small heat shock protein
19	CtHSP20-23	Zm00001d030317	Hsp20/alpha crystallin family protein
20	CtHSP20-24	Zm00001d030345	NA
21	CtHSP20-25	Zm00001d030346	Hsp20/alpha crystallin family protein
22	CtHSP20-26	Zm00001d014149; Zm00001d032893	HSP20-like chaperones superfamily protein; small heat shock-like protein
23	CtHSP20-27	Zm00001d014146	Hsp20/alpha crystallin family protein
24	CtHSP20-28	Zm00001d017813	17.4 kDa class I heat shock protein 3
25	CtHSP20-29	Zm00001d052194	23.6 kDa heat shock protein mitochondrial
26	CtHSP20-30	Zm00001d020390; Zm00001d004599; Zm00001d037633; Zm00001d018298	17.4 kDa class III heat shock protein; 17.4 kDa class III heat shock protein; 17.4 kDa class III heat shock protein; 17.4 kDa class III heat shock protein
27	CtHSP20-31	Zm00001d007271	22.0 kDa class IV heat shock protein
28	CtHSP20-33	Zm00001d003554; Zm00001d025508	22.0 kDa heat shock protein; Class IV heat shock protein
29	CtHSP20-34	Zm00001d031325	25.3 kDa heat shock protein chloroplastic
30	CtHSP20-35	Zm00001d010693; Zm00001d038608	21.7 kDa class VI heat shock protein; 21.7 kDa class VI heat shock protein
31	CtHSP20-36	Zm00001d039169	Cell envelope integrity inner membrane protein TolA
32	CtHSP20-37	Zm00001d044874	23.6 kDa heat shock protein mitochondrial
33	CtHSP20-38	Zm00001d044874	23.6 kDa heat shock protein mitochondrial
34	CtHSP20-39	Zm00001d044874	23.6 kDa heat shock protein mitochondrial
35	CtHSP20-40	Zm00001d044874	23.6 kDa heat shock protein mitochondrial
36	CtHSP20-41	Zm00001d044728	Class I heat shock protein 3
