# Supplementary material for: Genome-Wide Analysis of the HSP20 Gene Family and Expression Patterns of HSP20 Genes in Response to Abiotic Stresses in Cynodon transvaalensis
Source: Front Genet. 2021 Sep 8;12:732812. doi: 10.3389/fgene.2021.732812 (PMC8455957; doi:10.3389/fgene.2021.732812)
Supplement: Supplementary Table 3 — Ka/Ks values among paralogous gene pairs. [file Table_3.XLSX]

## Sheet: Sheet1
Table S3. Ka/Ks values among paralogous gene pairs.
	Sequence	Method	Ka	Ks	Ka/Ks	P-Value (Fisher)
Tandem	CtHSP20-4 vs. CtHSP20-5	MA	0.014974	2.16137	0.00692803	2.11204e-52
	CtHSP20-13 vs. CtHSP20-14	MA	0.346842	4.77729	0.0726023	0
	CtHSP20-14 vs. CtHSP20-15	MA	0.274731	5.42972	0.0505977	0
	CtHSP20-15 vs. CtHSP20-16	MA	0.0504571	0.8429	0.0598613	1.1731e-21
	CtHSP20-18 vs. CtHSP20-19	MA	0.355282	4.28102	0.0829899	0
	CtHSP20-24 vs. CtHSP20-25	MA	0.666853	2.13801	0.311903	0
	CtHSP20-37 vs. CtHSP20-38	MA	0.118	0.599164	0.196941	1.78862e-14
	CtHSP20-38 vs. CtHSP20-39	MA	0.12604	0.658546	0.191391	2.28309e-15
	CtHSP20-39 vs. CtHSP20-40	MA	0.238466	0.459575	0.518883	0.00051
WGD/segmental	CtHSP20-1 vs. CtHSP20-26	MA	0.529577	3.10852	0.170363	0
	CtHSP20-3 vs. CtHSP20-11	MA	0.161934	6.02005	0.0268991	0
	CtHSP20-9 vs. CtHSP20-10	MA	0.00253177	5.06353e-05	50	0
	CtHSP20-11 vs. CtHSP20-31	MA	0.349115	5.08142	0.0687043	0
	CtHSP20-18 vs. CtHSP20-36	MA	0.386543	3.77564	0.102378	0
	CtHSP20-29 vs. CtHSP20-37	MA	0.276462	6.47254	0.0427131	0
