# Supplementary material for: Genome-Wide Analysis of the HSP20 Gene Family and Expression Patterns of HSP20 Genes in Response to Abiotic Stresses in Cynodon transvaalensis
Source: Front Genet. 2021 Sep 8;12:732812. doi: 10.3389/fgene.2021.732812 (PMC8455957; doi:10.3389/fgene.2021.732812)
Supplement: Supplementary Table 4 — Ka/Ks values among syntenic gene pairs. [file Table_4.XLSX]

## Sheet: Sheet1
Table S4. Ka/Ks values among syntenic genes.
Pairwise syntenic genes	Oganism	Method	Ka	Ks	Ka/Ks	P-Value(Fisher)
CtHSP20-3 vs. AT1G07400	AT1G07400	MA	0.191307	5.57603	0.0343088	0
CtHSP20-3 vs. AT2G29500	AT2G29500	MA	0.182067	4.3854	0.0415167	0
CtHSP20-41 vs. AT5G37670	AT5G37670	MA	0.370592	3.04147	0.121846	0
CtHSP20-35 vs. AT5G54660	AT5G54660	MA	0.430734	3.14704	0.13687	0
CtHSP20-41 vs. Glyma02g41150	Glyma02g41150	MA	0.367764	3.11737	0.117973	0
CtHSP20-3 vs. Glyma02g42000	Glyma02g42000	MA	0.171584	4.89532	0.0350507	0
CtHSP20-35 vs. Glyma12g34340	Glyma12g34340	MA	0.415485	2.76671	0.150173	0
CtHSP20-35 vs. Glyma13g36220	Glyma13g36220	MA	0.416798	2.77738	0.150069	0
CtHSP20-3 vs. Glyma14g06910	Glyma14g06910	MA	0.169904	5.55853	0.0305664	0
CtHSP20-41 vs. Glyma14g39560	Glyma14g39560	MA	0.363938	3.0565	0.11907	0
CtHSP20-9 vs. Glyma15g11360	Glyma15g11360	MA	0.351843	2.9183	0.120564	0
CtHSP20-13 vs. LOC_Os01g04340	LOC_Os01g04340	MA	0.0982266	1.10907	0.088567	4.00222e-29
CtHSP20-14 vs. LOC_Os01g04350	LOC_Os01g04350	MA	0.0951729	2.23345	0.0426125	9.70372e-56
CtHSP20-16 vs. LOC_Os01g04370	LOC_Os01g04370	MA	0.0450302	1.46077	0.0308262	0
CtHSP20-17 vs. LOC_Os01g08860	LOC_Os01g08860	MA	0.106357	7.37439	0.0144224	0
CtHSP20-19 vs. LOC_Os01g40530	LOC_Os01g40530	MA	0.541986	4.08924	0.13254	0
CtHSP20-20 vs. LOC_Os02g03570	LOC_Os02g03570	MA	0.112026	1.37416	0.0815235	1.55121e-39
CtHSP20-21 vs. LOC_Os02g10710	LOC_Os02g10710	MA	0.168162	1.14168	0.147293	4.38483e-40
CtHSP20-22 vs. LOC_Os02g12610	LOC_Os02g12610	MA	0.0639322	0.939634	0.0680395	3.89931e-29
CtHSP20-28 vs. LOC_Os02g48140	LOC_Os02g48140	MA	0.146127	1.34092	0.108976	2.22018e-36
CtHSP20-29 vs. LOC_Os02g52150	LOC_Os02g52150	MA	0.0658826	2.98133	0.0220984	0
CtHSP20-30 vs. LOC_Os02g54140	LOC_Os02g54140	MA	0.0638487	1.3746	0.046449	1.13291e-47
CtHSP20-1 vs. LOC_Os03g06170	LOC_Os03g06170	MA	0.32004	1.80829	0.176985	1.30991e-57
CtHSP20-2 vs. LOC_Os03g14180	LOC_Os03g14180	MA	0.069509	1.18499	0.0586577	2.36444e-54
CtHSP20-3 vs. LOC_Os03g15960	LOC_Os03g15960	MA	0.0530259	0.728573	0.0727806	6.84421e-16
CtHSP20-6 vs. LOC_Os03g45340	LOC_Os03g45340	MA	0.250292	1.36628	0.183192	1.10081e-58
CtHSP20-33 vs. LOC_Os04g36750	LOC_Os04g36750	MA	0.0963758	1.63413	0.0589768	6.27079e-65
CtHSP20-35 vs. LOC_Os05g42120	LOC_Os05g42120	MA	0.112072	0.697212	0.160744	2.63133e-22
CtHSP20-36 vs. LOC_Os05g51440	LOC_Os05g51440	MA	0.360217	2.2245	0.161932	0
CtHSP20-29 vs. LOC_Os06g11610	LOC_Os06g11610	MA	0.163023	4.45655	0.0365805	0
CtHSP20-40 vs. LOC_Os06g11610	LOC_Os06g11610	MA	0.316875	1.45088	0.218402	6.37235e-44
CtHSP20-41 vs. LOC_Os06g14240	LOC_Os06g14240	MA	0.115311	1.62318	0.0710402	0
CtHSP20-9 vs. LOC_Os07g33350	LOC_Os07g33350	MA	0.428487	3.29638	0.129987	0
CtHSP20-10 vs. LOC_Os07g33350	LOC_Os07g33350	MA	0.439946	3.26496	0.134748	0
CtHSP20-24 vs. LOC_Os10g07200	LOC_Os10g07200	MA	0.470632	1.90372	0.247217	1.1733e-59
CtHSP20-25 vs. LOC_Os10g07210	LOC_Os10g07210	MA	0.39676	2.0707	0.191607	9.17232e-68
CtHSP20-26 vs. LOC_Os10g30162	LOC_Os10g30162	MA	0.263893	1.30499	0.202219	5.52328e-27
CtHSP20-27 vs. LOC_Os10g30180	LOC_Os10g30180	MA	0.282554	1.30764	0.21608	7.26281e-31
CtHSP20-31 vs. LOC_Os11g13980	LOC_Os11g13980	MA	0.152904	2.08219	0.0734344	0
CtHSP20-33 vs. Zm00001d003554	Zm00001d003554	MA	0.0743104	0.820094	0.090612	8.89937e-33
CtHSP20-31 vs. Zm00001d007271	Zm00001d007271	MA	0.0966886	1.5177	0.0637072	3.73226e-50
CtHSP20-16 vs. Zm00001d008577	Zm00001d008577	MA	0.0761139	0.917584	0.0829504	9.32503e-22
CtHSP20-17 vs. Zm00001d008841	Zm00001d008841	MA	0.0558654	0.581054	0.0961448	9.56171e-14
CtHSP20-35 vs. Zm00001d010693	Zm00001d010693	MA	0.110504	0.635255	0.173953	5.52135e-17
CtHSP20-19 vs. Zm00001d011241	Zm00001d011241	MA	0.303227	1.40746	0.215443	9.6637e-49
CtHSP20-6 vs. Zm00001d013641	Zm00001d013641	MA	0.457108	2.1171	0.215912	0
CtHSP20-27 vs. Zm00001d014146	Zm00001d014146	MA	0.237716	1.66389	0.142868	2.07463e-51
CtHSP20-26 vs. Zm00001d014149	Zm00001d014149	MA	0.35937	2.52561	0.14229	0
CtHSP20-21 vs. Zm00001d015777	Zm00001d015777	MA	0.0631277	1.02272	0.0617255	2.13318e-45
CtHSP20-28 vs. Zm00001d017813	Zm00001d017813	MA	0.128514	0.994952	0.129166	6.96556e-25
CtHSP20-30 vs. Zm00001d018298	Zm00001d018298	MA	0.0727414	0.980693	0.0741735	5.34272e-31
CtHSP20-9 vs. Zm00001d021634	Zm00001d021634	MA	0.177849	1.22471	0.145218	3.44298e-31
CtHSP20-10 vs. Zm00001d021634	Zm00001d021634	MA	0.178582	1.26682	0.140968	2.63047e-33
CtHSP20-33 vs. Zm00001d025508	Zm00001d025508	MA	0.0883713	0.868865	0.101709	5.2945e-35
CtHSP20-2 vs. Zm00001d028408	Zm00001d028408	MA	0.0689176	1.09743	0.062799	4.70712e-50
CtHSP20-3 vs. Zm00001d028561	Zm00001d028561	MA	0.0586597	1.48443	0.0395166	1.73299e-40
CtHSP20-24 vs. Zm00001d030345	Zm00001d030345	MA	0.278792	1.35194	0.206217	1.45347e-43
CtHSP20-25 vs. Zm00001d030346	Zm00001d030346	MA	0.298569	1.47173	0.202869	4.44111e-48
CtHSP20-26 vs. Zm00001d032893	Zm00001d032893	MA	0.30692	1.74971	0.175413	3.10563e-52
CtHSP20-6 vs. Zm00001d033478	Zm00001d033478	MA	0.297417	1.16409	0.255493	4.4736e-37
CtHSP20-35 vs. Zm00001d038608	Zm00001d038608	MA	0.100713	0.398554	0.252696	5.54785e-09
CtHSP20-36 vs. Zm00001d039169	Zm00001d039169	MA	0.441662	1.3513	0.326843	9.28119e-33
CtHSP20-17 vs. Zm00001d039566	Zm00001d039566	MA	0.0195546	0.749917	0.0260758	3.23795e-28
CtHSP20-16 vs. Zm00001d039933	Zm00001d039933	MA	0.0686107	1.87432	0.0366056	0
CtHSP20-14 vs. Zm00001d039941	Zm00001d039941	MA	0.0923099	1.16796	0.0790354	1.77217e-33
CtHSP20-13 vs. Zm00001d039942	Zm00001d039942	MA	0.068202	1.34069	0.0508709	1.15775e-37
CtHSP20-18 vs. Zm00001d044316	Zm00001d044316	MA	0.496158	1.31719	0.376678	5.70305e-12
CtHSP20-19 vs. Zm00001d044317	Zm00001d044317	MA	0.406921	2.04188	0.199287	0
CtHSP20-41 vs. Zm00001d044728	Zm00001d044728	MA	0.0893051	1.0309	0.0866281	3.55659e-27
CtHSP20-40 vs. Zm00001d044874	Zm00001d044874	MA	0.392598	1.54671	0.253828	5.5846e-37
CtHSP20-3 vs. Zm00001d047841	Zm00001d047841	MA	0.0517596	1.32155	0.039166	5.57131e-36
CtHSP20-29 vs. Zm00001d052194	Zm00001d052194	MA	0.036693	1.81782	0.0201852	1.83496e-34
CtHSP20-20 vs. Zm00001d053965	Zm00001d053965	MA	0.122404	0.742885	0.164769	1.94643e-17
