# Supplementary material for: Genome-Wide Analysis of the HSP20 Gene Family and Expression Patterns of HSP20 Genes in Response to Abiotic Stresses in Cynodon transvaalensis
Source: Front Genet. 2021 Sep 8;12:732812. doi: 10.3389/fgene.2021.732812 (PMC8455957; doi:10.3389/fgene.2021.732812)
Supplement: Supplementary Table 5 — The identified motif sequences. [file Table_5.XLSX]

## Sheet: Sheet1
Table S5. The identified motif sequences.
Motif Number	Length	Sequence
Motif 1	21	ADVDGVKAELENGVLTVTVPK
Motif 2	18	HVLKVDVPGLKKEEVKVE
Motif 3	23	GDKWHRVERSSGKFMRRFRLPEN
Motif 4	15	EDGNVLVISGERNKE
Motif 5	28	MSLVRRSNVFDPFSLDLWDPFDGFPFGS
Motif 6	18	DTAAFANARIDWKETPEA
Motif 7	15	EEVKKPEVKSIZISG
Motif 8	50	MDYPMEAEAGFHPWQWQWRLFALLSSPTVLSPATAAALQQPRRQPNHVRW
Motif 9	20	GLGYLPAPRSGWWVAKQDDD
Motif 10	18	HPYDIPPFALVHPVMPPT
