# Supplementary material for: Genome-Wide Analysis of the HSP20 Gene Family and Expression Patterns of HSP20 Genes in Response to Abiotic Stresses in Cynodon transvaalensis
Source: Front Genet. 2021 Sep 8;12:732812. doi: 10.3389/fgene.2021.732812 (PMC8455957; doi:10.3389/fgene.2021.732812)
Supplement: Supplementary Table 6 — Predicted cis-elements results. [file Table_6.XLSX]

## Sheet: Sheet1
Table S6. Predicted cis-elements results.
Gene Name	Gene ID	Element	Seq	Length	Strand	Source	Function
evm.model.LG01.1038	CtHSP20-4	ABRE	GCAACGTGTC	619	+	Hordeum vulgare	Abscisic acid responsive
evm.model.LG01.1038	CtHSP20-4	ABRE	ACGTG	622	+	Arabidopsis thaliana	Abscisic acid responsive
evm.model.LG01.1038	CtHSP20-4	ABRE	CACGTG	768	-	Arabidopsis thaliana	Abscisic acid responsive
evm.model.LG01.1038	CtHSP20-4	ABRE	ACGTG	769	+	Arabidopsis thaliana	Abscisic acid responsive
evm.model.LG01.1038	CtHSP20-4	ABRE	GACACGTGGC	885	+	Triticum aestivum	Abscisic acid responsive
evm.model.LG01.1038	CtHSP20-4	ABRE	TACGGTC	1351	-	Arabidopsis thaliana	Abscisic acid responsive
evm.model.LG01.1038	CtHSP20-4	ABRE	CACGTG	1374	-	Arabidopsis thaliana	Abscisic acid responsive
evm.model.LG01.1038	CtHSP20-4	ABRE	ACGTG	1375	+	Arabidopsis thaliana	Abscisic acid responsive
evm.model.LG01.1039	CtHSP20-5	ABRE	ACGTG	149	-	Arabidopsis thaliana	Abscisic acid responsive
evm.model.LG01.1039	CtHSP20-5	ABRE	CGCACGTGTC	390	-	Hordeum vulgare	Abscisic acid responsive
evm.model.LG01.1039	CtHSP20-5	ABRE	GACACGTGGC	597	-	Triticum aestivum	Abscisic acid responsive
evm.model.LG01.1039	CtHSP20-5	ABRE	CGCACGTGTC	716	-	Hordeum vulgare	Abscisic acid responsive
evm.model.LG01.1039	CtHSP20-5	ABRE	CACGTG	718	+	Arabidopsis thaliana	Abscisic acid responsive
evm.model.LG01.1039	CtHSP20-5	ABRE	ACGTG	719	+	Arabidopsis thaliana	Abscisic acid responsive
evm.model.LG01.1039	CtHSP20-5	ABRE	GCAACGTGTC	872	-	Hordeum vulgare	Abscisic acid responsive
evm.model.LG01.1039	CtHSP20-5	ABRE	ACGTG	874	-	Arabidopsis thaliana	Abscisic acid responsive
evm.model.LG01.2241	CtHSP20-6	ABRE	AACCCGG	8	-	Arabidopsis thaliana	Abscisic acid responsive
evm.model.LG01.2241	CtHSP20-6	ABRE	TACGGTC	217	-	Arabidopsis thaliana	Abscisic acid responsive
evm.model.LG01.2241	CtHSP20-6	ABRE	ACGTG	803	+	Arabidopsis thaliana	Abscisic acid responsive
evm.model.LG01.2241	CtHSP20-6	ABRE	ACGTG	1217	-	Arabidopsis thaliana	Abscisic acid responsive
evm.model.LG01.398	CtHSP20-1	ABRE	ACGTG	335	-	Arabidopsis thaliana	Abscisic acid responsive
evm.model.LG01.398	CtHSP20-1	ABRE	CACGTG	682	+	Arabidopsis thaliana	Abscisic acid responsive
evm.model.LG01.398	CtHSP20-1	ABRE	ACGTG	683	+	Arabidopsis thaliana	Abscisic acid responsive
evm.model.LG01.398	CtHSP20-1	ABRE	ACGTG	864	-	Arabidopsis thaliana	Abscisic acid responsive
evm.model.LG01.398	CtHSP20-1	ABRE	ACGTG	972	-	Arabidopsis thaliana	Abscisic acid responsive
evm.model.LG01.398	CtHSP20-1	ABRE	ACGTG	1146	-	Arabidopsis thaliana	Abscisic acid responsive
evm.model.LG01.398	CtHSP20-1	ABRE	CACGTG	1270	-	Arabidopsis thaliana	Abscisic acid responsive
evm.model.LG01.398	CtHSP20-1	ABRE	ACGTG	1271	+	Arabidopsis thaliana	Abscisic acid responsive
evm.model.LG01.398	CtHSP20-1	ABRE	ACGTG	1441	-	Arabidopsis thaliana	Abscisic acid responsive
evm.model.LG01.916	CtHSP20-2	ABRE	CACGTG	240	+	Arabidopsis thaliana	Abscisic acid responsive
evm.model.LG01.916	CtHSP20-2	ABRE	ACGTG	241	+	Arabidopsis thaliana	Abscisic acid responsive
evm.model.LG02.1296	CtHSP20-9	ABRE	CACGTG	1397	-	Arabidopsis thaliana	Abscisic acid responsive
evm.model.LG02.1296	CtHSP20-9	ABRE	ACGTG	1398	+	Arabidopsis thaliana	Abscisic acid responsive
evm.model.LG02.1517	CtHSP20-10	ABRE	CACGTG	98	+	Arabidopsis thaliana	Abscisic acid responsive
evm.model.LG02.1517	CtHSP20-10	ABRE	ACGTG	99	+	Arabidopsis thaliana	Abscisic acid responsive
evm.model.LG03.3139	CtHSP20-18	ABRE	ACGTG	697	+	Arabidopsis thaliana	Abscisic acid responsive
evm.model.LG03.3140	CtHSP20-19	ABRE	ACGTG	255	+	Arabidopsis thaliana	Abscisic acid responsive
evm.model.LG03.433	CtHSP20-12	ABRE	ACGTG	1165	-	Arabidopsis thaliana	Abscisic acid responsive
evm.model.LG03.433	CtHSP20-12	ABRE	AACCCGG	1371	-	Arabidopsis thaliana	Abscisic acid responsive
evm.model.LG03.713	CtHSP20-13	ABRE	CACGTG	738	+	Arabidopsis thaliana	Abscisic acid responsive
evm.model.LG03.713	CtHSP20-13	ABRE	ACGTG	739	+	Arabidopsis thaliana	Abscisic acid responsive
evm.model.LG03.713	CtHSP20-13	ABRE	CACGTG	761	-	Arabidopsis thaliana	Abscisic acid responsive
evm.model.LG03.713	CtHSP20-13	ABRE	ACGTG	762	+	Arabidopsis thaliana	Abscisic acid responsive
evm.model.LG03.713	CtHSP20-13	ABRE	ACGTG	990	-	Arabidopsis thaliana	Abscisic acid responsive
evm.model.LG03.713	CtHSP20-13	ABRE	TACGGTC	1037	+	Arabidopsis thaliana	Abscisic acid responsive
evm.model.LG03.714	CtHSP20-14	ABRE	CGCACGTGTC	790	+	Hordeum vulgare	Abscisic acid responsive
evm.model.LG03.714	CtHSP20-14	ABRE	CACGTG	792	-	Arabidopsis thaliana	Abscisic acid responsive
evm.model.LG03.714	CtHSP20-14	ABRE	ACGTG	793	+	Arabidopsis thaliana	Abscisic acid responsive
evm.model.LG03.714	CtHSP20-14	ABRE	ACGTG	982	-	Arabidopsis thaliana	Abscisic acid responsive
evm.model.LG03.714	CtHSP20-14	ABRE	CACGTG	1095	-	Arabidopsis thaliana	Abscisic acid responsive
evm.model.LG03.714	CtHSP20-14	ABRE	ACGTG	1096	+	Arabidopsis thaliana	Abscisic acid responsive
evm.model.LG03.714	CtHSP20-14	ABRE	CGCACGTGTC	1134	+	Hordeum vulgare	Abscisic acid responsive
evm.model.LG03.714	CtHSP20-14	ABRE	ACGTG	1137	+	Arabidopsis thaliana	Abscisic acid responsive
evm.model.LG03.715	CtHSP20-15	ABRE	ACGTG	237	-	Arabidopsis thaliana	Abscisic acid responsive
evm.model.LG03.715	CtHSP20-15	ABRE	ACGTG	813	+	Arabidopsis thaliana	Abscisic acid responsive
evm.model.LG03.715	CtHSP20-15	ABRE	GCAACGTGTC	1396	+	Hordeum vulgare	Abscisic acid responsive
evm.model.LG03.715	CtHSP20-15	ABRE	ACGTG	1399	+	Arabidopsis thaliana	Abscisic acid responsive
evm.model.LG03.716	CtHSP20-16	ABRE	GCAACGTGTC	95	-	Hordeum vulgare	Abscisic acid responsive
evm.model.LG03.716	CtHSP20-16	ABRE	ACGTG	97	-	Arabidopsis thaliana	Abscisic acid responsive
evm.model.LG03.716	CtHSP20-16	ABRE	ACGTG	360	-	Arabidopsis thaliana	Abscisic acid responsive
evm.model.LG03.716	CtHSP20-16	ABRE	ACGTG	936	+	Arabidopsis thaliana	Abscisic acid responsive
evm.model.LG03.994	CtHSP20-17	ABRE	CGCACGTGTC	311	+	Hordeum vulgare	Abscisic acid responsive
evm.model.LG03.994	CtHSP20-17	ABRE	CACGTG	313	+	Arabidopsis thaliana	Abscisic acid responsive
evm.model.LG03.994	CtHSP20-17	ABRE	ACGTG	314	+	Arabidopsis thaliana	Abscisic acid responsive
evm.model.LG03.994	CtHSP20-17	ABRE	CACGTG	338	+	Arabidopsis thaliana	Abscisic acid responsive
evm.model.LG03.994	CtHSP20-17	ABRE	ACGTG	339	+	Arabidopsis thaliana	Abscisic acid responsive
evm.model.LG03.994	CtHSP20-17	ABRE	ACGTG	499	-	Arabidopsis thaliana	Abscisic acid responsive
evm.model.LG04.1746	CtHSP20-24	ABRE	CGTACGTGCA	228	-	Hordeum vulgare	Abscisic acid responsive
evm.model.LG04.1746	CtHSP20-24	ABRE	ACGTG	230	-	Arabidopsis thaliana	Abscisic acid responsive
evm.model.LG04.1746	CtHSP20-24	ABRE	GCCGCGTGGC	471	-	Oryza sativa	Abscisic acid responsive
evm.model.LG04.1746	CtHSP20-24	ABRE	ACGTG	510	+	Arabidopsis thaliana	Abscisic acid responsive
evm.model.LG04.1746	CtHSP20-24	ABRE	GCCGCGTGGC	580	-	Oryza sativa	Abscisic acid responsive
evm.model.LG04.1746	CtHSP20-24	ABRE	ACGTG	619	+	Arabidopsis thaliana	Abscisic acid responsive
evm.model.LG04.1747	CtHSP20-25	ABRE	ACGTG	870	-	Arabidopsis thaliana	Abscisic acid responsive
evm.model.LG04.1747	CtHSP20-25	ABRE	CGCACGTGTC	946	-	Hordeum vulgare	Abscisic acid responsive
evm.model.LG04.1747	CtHSP20-25	ABRE	ACGTG	948	-	Arabidopsis thaliana	Abscisic acid responsive
evm.model.LG04.203	CtHSP20-20	ABRE	ACGTG	664	+	Arabidopsis thaliana	Abscisic acid responsive
evm.model.LG04.2200	CtHSP20-26	ABRE	ACGTG	1043	+	Arabidopsis thaliana	Abscisic acid responsive
evm.model.LG04.2200	CtHSP20-26	ABRE	ACGTG	1197	+	Arabidopsis thaliana	Abscisic acid responsive
evm.model.LG04.2202	CtHSP20-27	ABRE	ACGTG	191	+	Arabidopsis thaliana	Abscisic acid responsive
evm.model.LG04.2202	CtHSP20-27	ABRE	ACGTG	404	+	Arabidopsis thaliana	Abscisic acid responsive
evm.model.LG04.2202	CtHSP20-27	ABRE	ACGTG	1378	-	Arabidopsis thaliana	Abscisic acid responsive
evm.model.LG04.3547	CtHSP20-28	ABRE	GACACGTGGC	819	-	Triticum aestivum	Abscisic acid responsive
evm.model.LG04.3547	CtHSP20-28	ABRE	ACGTG	821	-	Arabidopsis thaliana	Abscisic acid responsive
evm.model.LG04.3818	CtHSP20-29	ABRE	CGTACGTGCA	221	+	Hordeum vulgare	Abscisic acid responsive
evm.model.LG04.3818	CtHSP20-29	ABRE	ACGTG	821	-	Arabidopsis thaliana	Abscisic acid responsive
evm.model.LG04.3952	CtHSP20-30	ABRE	ACGTG	91	+	Arabidopsis thaliana	Abscisic acid responsive
evm.model.LG04.3952	CtHSP20-30	ABRE	ACGTG	201	+	Arabidopsis thaliana	Abscisic acid responsive
evm.model.LG04.3952	CtHSP20-30	ABRE	AACCCGG	578	-	Arabidopsis thaliana	Abscisic acid responsive
evm.model.LG04.3952	CtHSP20-30	ABRE	GACACGTGGC	845	-	Triticum aestivum	Abscisic acid responsive
evm.model.LG04.3952	CtHSP20-30	ABRE	CACGTG	847	-	Arabidopsis thaliana	Abscisic acid responsive
evm.model.LG04.3952	CtHSP20-30	ABRE	ACGTG	848	+	Arabidopsis thaliana	Abscisic acid responsive
evm.model.LG04.595	CtHSP20-21	ABRE	ACGTG	18	+	Arabidopsis thaliana	Abscisic acid responsive
evm.model.LG04.659	CtHSP20-22	ABRE	TACGGTC	1234	+	Arabidopsis thaliana	Abscisic acid responsive
evm.model.LG04.659	CtHSP20-22	ABRE	CGCACGTGTC	1354	-	Hordeum vulgare	Abscisic acid responsive
evm.model.LG04.659	CtHSP20-22	ABRE	CACGTG	1356	-	Arabidopsis thaliana	Abscisic acid responsive
evm.model.LG04.659	CtHSP20-22	ABRE	ACGTG	1357	+	Arabidopsis thaliana	Abscisic acid responsive
evm.model.LG05.1634	CtHSP20-32	ABRE	TACGTGTC	757	+	Oryza sativa	Abscisic acid responsive
evm.model.LG05.1634	CtHSP20-32	ABRE	ACGTG	758	+	Arabidopsis thaliana	Abscisic acid responsive
evm.model.LG05.1634	CtHSP20-32	ABRE	CACGTG	1105	-	Arabidopsis thaliana	Abscisic acid responsive
evm.model.LG05.1634	CtHSP20-32	ABRE	ACGTG	1106	+	Arabidopsis thaliana	Abscisic acid responsive
evm.model.LG06.1594	CtHSP20-33	ABRE	ACGTG	326	+	Arabidopsis thaliana	Abscisic acid responsive
evm.model.LG08.1754	CtHSP20-35	ABRE	TACGGTC	795	+	Arabidopsis thaliana	Abscisic acid responsive
evm.model.LG08.1754	CtHSP20-35	ABRE	GACACGTGGC	902	+	Triticum aestivum	Abscisic acid responsive
evm.model.LG08.2303	CtHSP20-36	ABRE	ACGTG	446	+	Arabidopsis thaliana	Abscisic acid responsive
evm.model.LG08.2303	CtHSP20-36	ABRE	GACACGTACGT	1053	-	Oryza sativa	Abscisic acid responsive
evm.model.LG08.2303	CtHSP20-36	ABRE	CGCACGTGTC	1054	+	Hordeum vulgare	Abscisic acid responsive
evm.model.LG08.2303	CtHSP20-36	ABRE	TACGTGTC	1056	+	Oryza sativa	Abscisic acid responsive
evm.model.LG08.2303	CtHSP20-36	ABRE	ACGTG	1057	+	Arabidopsis thaliana	Abscisic acid responsive
evm.model.LG08.943	CtHSP20-34	ABRE	ACGTG	528	-	Arabidopsis thaliana	Abscisic acid responsive
evm.model.LG08.943	CtHSP20-34	ABRE	ACGTG	1134	-	Arabidopsis thaliana	Abscisic acid responsive
evm.model.LG08.943	CtHSP20-34	ABRE	CACGTG	1145	-	Arabidopsis thaliana	Abscisic acid responsive
evm.model.LG08.943	CtHSP20-34	ABRE	ACGTG	1146	+	Arabidopsis thaliana	Abscisic acid responsive
evm.model.LG09.715	CtHSP20-37	ABRE	ACGTG	66	+	Arabidopsis thaliana	Abscisic acid responsive
evm.model.LG09.715	CtHSP20-37	ABRE	GCCGCGTGGC	177	+	Oryza sativa	Abscisic acid responsive
evm.model.LG09.715	CtHSP20-37	ABRE	ACGTG	331	+	Arabidopsis thaliana	Abscisic acid responsive
evm.model.LG09.715	CtHSP20-37	ABRE	ACGTG	888	-	Arabidopsis thaliana	Abscisic acid responsive
evm.model.LG09.716	CtHSP20-38	ABRE	ACGTG	83	+	Arabidopsis thaliana	Abscisic acid responsive
evm.model.LG09.716	CtHSP20-38	ABRE	GCCGCGTGGC	194	+	Oryza sativa	Abscisic acid responsive
evm.model.LG09.716	CtHSP20-38	ABRE	CACGTG	196	+	Arabidopsis thaliana	Abscisic acid responsive
evm.model.LG09.716	CtHSP20-38	ABRE	ACGTG	197	+	Arabidopsis thaliana	Abscisic acid responsive
evm.model.LG09.716	CtHSP20-38	ABRE	ACGTG	344	+	Arabidopsis thaliana	Abscisic acid responsive
evm.model.LG09.716	CtHSP20-38	ABRE	CGCACGTGTC	602	-	Hordeum vulgare	Abscisic acid responsive
evm.model.LG09.716	CtHSP20-38	ABRE	CACGTG	604	+	Arabidopsis thaliana	Abscisic acid responsive
evm.model.LG09.716	CtHSP20-38	ABRE	ACGTG	605	+	Arabidopsis thaliana	Abscisic acid responsive
evm.model.LG09.717	CtHSP20-39	ABRE	ACGTG	108	+	Arabidopsis thaliana	Abscisic acid responsive
evm.model.LG09.717	CtHSP20-39	ABRE	GCCGCGTGGC	212	+	Oryza sativa	Abscisic acid responsive
evm.model.LG09.717	CtHSP20-39	ABRE	ACGTG	360	+	Arabidopsis thaliana	Abscisic acid responsive
evm.model.LG09.718	CtHSP20-40	ABRE	ACGTG	59	+	Arabidopsis thaliana	Abscisic acid responsive
evm.model.LG09.718	CtHSP20-40	ABRE	ACGTG	302	+	Arabidopsis thaliana	Abscisic acid responsive
evm.model.LG09.718	CtHSP20-40	ABRE	ACGTG	573	-	Arabidopsis thaliana	Abscisic acid responsive
evm.model.LG09.718	CtHSP20-40	ABRE	ACGTG	886	+	Arabidopsis thaliana	Abscisic acid responsive
evm.model.LG09.718	CtHSP20-40	ABRE	AACCCGG	944	-	Arabidopsis thaliana	Abscisic acid responsive
evm.model.LG09.718	CtHSP20-40	ABRE	ACGTG	1080	-	Arabidopsis thaliana	Abscisic acid responsive
evm.model.LG09.718	CtHSP20-40	ABRE	ACGTG	1097	+	Arabidopsis thaliana	Abscisic acid responsive
evm.model.LG09.718	CtHSP20-40	ABRE	ACGTG	1301	+	Arabidopsis thaliana	Abscisic acid responsive
evm.model.LG09.718	CtHSP20-40	ABRE	AACCCGG	1310	-	Arabidopsis thaliana	Abscisic acid responsive
evm.model.LG09.718	CtHSP20-40	ABRE	ACGTG	1472	+	Arabidopsis thaliana	Abscisic acid responsive
evm.model.LG09.852	CtHSP20-41	ABRE	ACGTG	123	-	Arabidopsis thaliana	Abscisic acid responsive
evm.model.LG09.852	CtHSP20-41	ABRE	ACGTG	129	-	Arabidopsis thaliana	Abscisic acid responsive
evm.model.LG01.1039	CtHSP20-5	ARE	AAACCA	242	+	Zea mays	Anaerobic induction
evm.model.LG01.1039	CtHSP20-5	ARE	AAACCA	268	+	Zea mays	Anaerobic induction
evm.model.LG01.916	CtHSP20-2	ARE	AAACCA	1352	+	Zea mays	Anaerobic induction
evm.model.LG02.1296	CtHSP20-9	ARE	AAACCA	1073	-	Zea mays	Anaerobic induction
evm.model.LG02.1517	CtHSP20-10	ARE	AAACCA	424	+	Zea mays	Anaerobic induction
evm.model.LG02.2172	CtHSP20-11	ARE	AAACCA	589	+	Zea mays	Anaerobic induction
evm.model.LG02.592	CtHSP20-7	ARE	AAACCA	1461	+	Zea mays	Anaerobic induction
evm.model.LG02.965	CtHSP20-8	ARE	AAACCA	694	-	Zea mays	Anaerobic induction
evm.model.LG03.3139	CtHSP20-18	ARE	AAACCA	122	-	Zea mays	Anaerobic induction
evm.model.LG03.3140	CtHSP20-19	ARE	AAACCA	1104	+	Zea mays	Anaerobic induction
evm.model.LG03.714	CtHSP20-14	ARE	AAACCA	155	+	Zea mays	Anaerobic induction
evm.model.LG03.714	CtHSP20-14	ARE	AAACCA	594	-	Zea mays	Anaerobic induction
evm.model.LG03.714	CtHSP20-14	ARE	AAACCA	684	-	Zea mays	Anaerobic induction
evm.model.LG03.994	CtHSP20-17	ARE	AAACCA	128	-	Zea mays	Anaerobic induction
evm.model.LG03.994	CtHSP20-17	ARE	AAACCA	858	+	Zea mays	Anaerobic induction
evm.model.LG03.994	CtHSP20-17	ARE	AAACCA	1212	-	Zea mays	Anaerobic induction
evm.model.LG04.1562	CtHSP20-23	ARE	AAACCA	730	+	Zea mays	Anaerobic induction
evm.model.LG04.1562	CtHSP20-23	ARE	AAACCA	895	-	Zea mays	Anaerobic induction
evm.model.LG04.1562	CtHSP20-23	ARE	AAACCA	941	-	Zea mays	Anaerobic induction
evm.model.LG04.1746	CtHSP20-24	ARE	AAACCA	986	+	Zea mays	Anaerobic induction
evm.model.LG04.1747	CtHSP20-25	ARE	AAACCA	170	-	Zea mays	Anaerobic induction
evm.model.LG04.1747	CtHSP20-25	ARE	AAACCA	780	+	Zea mays	Anaerobic induction
evm.model.LG04.203	CtHSP20-20	ARE	AAACCA	1441	+	Zea mays	Anaerobic induction
evm.model.LG04.2200	CtHSP20-26	ARE	AAACCA	53	-	Zea mays	Anaerobic induction
evm.model.LG04.2200	CtHSP20-26	ARE	AAACCA	137	+	Zea mays	Anaerobic induction
evm.model.LG04.2202	CtHSP20-27	ARE	AAACCA	92	-	Zea mays	Anaerobic induction
evm.model.LG04.3547	CtHSP20-28	ARE	AAACCA	886	-	Zea mays	Anaerobic induction
evm.model.LG04.3547	CtHSP20-28	ARE	AAACCA	929	-	Zea mays	Anaerobic induction
evm.model.LG04.3547	CtHSP20-28	ARE	AAACCA	1312	+	Zea mays	Anaerobic induction
evm.model.LG04.3952	CtHSP20-30	ARE	AAACCA	190	-	Zea mays	Anaerobic induction
evm.model.LG04.3952	CtHSP20-30	ARE	AAACCA	471	+	Zea mays	Anaerobic induction
evm.model.LG04.3952	CtHSP20-30	ARE	AAACCA	486	+	Zea mays	Anaerobic induction
evm.model.LG04.3952	CtHSP20-30	ARE	AAACCA	986	+	Zea mays	Anaerobic induction
evm.model.LG04.3952	CtHSP20-30	ARE	AAACCA	1292	-	Zea mays	Anaerobic induction
evm.model.LG04.595	CtHSP20-21	ARE	AAACCA	99	-	Zea mays	Anaerobic induction
evm.model.LG04.595	CtHSP20-21	ARE	AAACCA	1158	+	Zea mays	Anaerobic induction
evm.model.LG04.659	CtHSP20-22	ARE	AAACCA	540	+	Zea mays	Anaerobic induction
evm.model.LG04.659	CtHSP20-22	ARE	AAACCA	708	-	Zea mays	Anaerobic induction
evm.model.LG05.1343	CtHSP20-31	ARE	AAACCA	95	-	Zea mays	Anaerobic induction
evm.model.LG05.1634	CtHSP20-32	ARE	AAACCA	1267	-	Zea mays	Anaerobic induction
evm.model.LG08.1754	CtHSP20-35	ARE	AAACCA	597	+	Zea mays	Anaerobic induction
evm.model.LG08.1754	CtHSP20-35	ARE	AAACCA	610	+	Zea mays	Anaerobic induction
evm.model.LG08.1754	CtHSP20-35	ARE	AAACCA	1206	-	Zea mays	Anaerobic induction
evm.model.LG08.1754	CtHSP20-35	ARE	AAACCA	1446	+	Zea mays	Anaerobic induction
evm.model.LG08.2303	CtHSP20-36	ARE	AAACCA	220	-	Zea mays	Anaerobic induction
evm.model.LG08.2303	CtHSP20-36	ARE	AAACCA	685	-	Zea mays	Anaerobic induction
evm.model.LG08.943	CtHSP20-34	ARE	AAACCA	170	+	Zea mays	Anaerobic induction
evm.model.LG08.943	CtHSP20-34	ARE	AAACCA	1030	-	Zea mays	Anaerobic induction
evm.model.LG08.943	CtHSP20-34	ARE	AAACCA	1322	+	Zea mays	Anaerobic induction
evm.model.LG09.715	CtHSP20-37	ARE	AAACCA	668	-	Zea mays	Anaerobic induction
evm.model.LG09.715	CtHSP20-37	ARE	AAACCA	1365	+	Zea mays	Anaerobic induction
evm.model.LG09.716	CtHSP20-38	ARE	AAACCA	1097	-	Zea mays	Anaerobic induction
evm.model.LG09.717	CtHSP20-39	ARE	AAACCA	920	+	Zea mays	Anaerobic induction
evm.model.LG09.718	CtHSP20-40	ARE	AAACCA	463	-	Zea mays	Anaerobic induction
evm.model.LG09.852	CtHSP20-41	ARE	AAACCA	310	-	Zea mays	Anaerobic induction
evm.model.LG01.2241	CtHSP20-6	GC-motif	CCCCCG	844	+	Zea mays	Anoxic specific inducibility
evm.model.LG01.916	CtHSP20-2	GC-motif	CCCCCG	1230	+	Zea mays	Anoxic specific inducibility
evm.model.LG02.2172	CtHSP20-11	GC-motif	CCCCCG	1050	+	Zea mays	Anoxic specific inducibility
evm.model.LG03.714	CtHSP20-14	GC-motif	CCCCCG	953	-	Zea mays	Anoxic specific inducibility
evm.model.LG09.715	CtHSP20-37	GC-motif	CCCCCG	196	+	Zea mays	Anoxic specific inducibility
evm.model.LG09.715	CtHSP20-37	GC-motif	CCCCCG	1130	-	Zea mays	Anoxic specific inducibility
evm.model.LG09.717	CtHSP20-39	GC-motif	CCCCCG	231	+	Zea mays	Anoxic specific inducibility
evm.model.LG01.1036	CtHSP20-3	TGA-element	AACGAC	900	-	Brassica oleracea	Auxin responsive
evm.model.LG01.1038	CtHSP20-4	TGA-element	AACGAC	882	+	Brassica oleracea	Auxin responsive
evm.model.LG01.1039	CtHSP20-5	TGA-element	AACGAC	604	-	Brassica oleracea	Auxin responsive
evm.model.LG01.916	CtHSP20-2	TGA-element	AACGAC	595	-	Brassica oleracea	Auxin responsive
evm.model.LG03.713	CtHSP20-13	TGA-element	AACGAC	1386	+	Brassica oleracea	Auxin responsive
evm.model.LG03.715	CtHSP20-15	TGA-element	AACGAC	209	-	Brassica oleracea	Auxin responsive
evm.model.LG03.715	CtHSP20-15	TGA-element	AACGAC	928	+	Brassica oleracea	Auxin responsive
evm.model.LG03.716	CtHSP20-16	TGA-element	AACGAC	332	-	Brassica oleracea	Auxin responsive
evm.model.LG03.716	CtHSP20-16	TGA-element	AACGAC	1051	+	Brassica oleracea	Auxin responsive
evm.model.LG04.203	CtHSP20-20	TGA-element	AACGAC	550	-	Brassica oleracea	Auxin responsive
evm.model.LG04.2200	CtHSP20-26	TGA-element	AACGAC	1378	+	Brassica oleracea	Auxin responsive
evm.model.LG04.3952	CtHSP20-30	TGA-element	AACGAC	46	-	Brassica oleracea	Auxin responsive
evm.model.LG04.3952	CtHSP20-30	TGA-element	AACGAC	365	+	Brassica oleracea	Auxin responsive
evm.model.LG04.659	CtHSP20-22	TGA-element	AACGAC	83	-	Brassica oleracea	Auxin responsive
evm.model.LG08.2303	CtHSP20-36	TGA-element	AACGAC	1169	+	Brassica oleracea	Auxin responsive
evm.model.LG09.715	CtHSP20-37	TGA-element	AACGAC	1083	-	Brassica oleracea	Auxin responsive
evm.model.LG09.718	CtHSP20-40	TGA-element	AACGAC	227	-	Brassica oleracea	Auxin responsive
evm.model.LG01.1039	CtHSP20-5	AuxRR-core	GGTCCAT	312	-	Nicotiana tabacum	Auxin responsive
evm.model.LG02.1296	CtHSP20-9	AuxRR-core	GGTCCAT	1364	-	Nicotiana tabacum	Auxin responsive
evm.model.LG02.592	CtHSP20-7	AuxRR-core	GGTCCAT	770	-	Nicotiana tabacum	Auxin responsive
evm.model.LG03.3139	CtHSP20-18	AuxRR-core	GGTCCAT	664	+	Nicotiana tabacum	Auxin responsive
evm.model.LG03.3140	CtHSP20-19	AuxRR-core	GGTCCAT	247	-	Nicotiana tabacum	Auxin responsive
evm.model.LG03.714	CtHSP20-14	AuxRR-core	GGTCCAT	852	+	Nicotiana tabacum	Auxin responsive
evm.model.LG03.715	CtHSP20-15	AuxRR-core	GGTCCAT	435	+	Nicotiana tabacum	Auxin responsive
evm.model.LG03.716	CtHSP20-16	AuxRR-core	GGTCCAT	558	+	Nicotiana tabacum	Auxin responsive
evm.model.LG08.943	CtHSP20-34	AuxRR-core	GGTCCAT	1181	+	Nicotiana tabacum	Auxin responsive
evm.model.LG04.203	CtHSP20-20	MSA-like	TCCAACGGT	1120	+	Catharanthus roseus	Cell cycle regulation
evm.model.LG04.2202	CtHSP20-27	MSA-like	TCAAACGGT	603	+	Catharanthus roseus	Cell cycle regulation
evm.model.LG09.852	CtHSP20-41	MSA-like	TCCAACGGT	1320	+	Catharanthus roseus	Cell cycle regulation
evm.model.LG01.916	CtHSP20-2	circadian	CAAAGATATC	700	+	Lycopersicon esculentum	Circadian control
evm.model.LG06.1594	CtHSP20-33	circadian	CAAAGATATC	1295	-	Lycopersicon esculentum	Circadian control
evm.model.LG01.1036	CtHSP20-3	TC-rich repeats	ATTCTCTAAC	153	-	Nicotiana tabacum	Defense and stress responsive
evm.model.LG01.1036	CtHSP20-3	TC-rich repeats	ATTCTCTAAC	581	-	Nicotiana tabacum	Defense and stress responsive
evm.model.LG01.1038	CtHSP20-4	TC-rich repeats	GTTTTCTTAC	316	+	Nicotiana tabacum	Defense and stress responsive
evm.model.LG01.1039	CtHSP20-5	TC-rich repeats	GTTTTCTTAC	1216	+	Nicotiana tabacum	Defense and stress responsive
evm.model.LG01.2241	CtHSP20-6	TC-rich repeats	ATTCTCTAAC	782	-	Nicotiana tabacum	Defense and stress responsive
evm.model.LG01.2241	CtHSP20-6	TC-rich repeats	ATTCTCTAAC	918	+	Nicotiana tabacum	Defense and stress responsive
evm.model.LG01.916	CtHSP20-2	TC-rich repeats	GTTTTCTTAC	379	-	Nicotiana tabacum	Defense and stress responsive
evm.model.LG01.916	CtHSP20-2	TC-rich repeats	ATTCTCTAAC	973	+	Nicotiana tabacum	Defense and stress responsive
evm.model.LG03.994	CtHSP20-17	TC-rich repeats	ATTCTCTAAC	548	+	Nicotiana tabacum	Defense and stress responsive
evm.model.LG04.1746	CtHSP20-24	TC-rich repeats	GTTTTCTTAC	1319	+	Nicotiana tabacum	Defense and stress responsive
evm.model.LG04.203	CtHSP20-20	TC-rich repeats	ATTCTCTAAC	616	+	Nicotiana tabacum	Defense and stress responsive
evm.model.LG04.2200	CtHSP20-26	TC-rich repeats	GTTTTCTTAC	800	+	Nicotiana tabacum	Defense and stress responsive
evm.model.LG04.3952	CtHSP20-30	TC-rich repeats	GTTTTCTTAC	101	+	Nicotiana tabacum	Defense and stress responsive
evm.model.LG04.659	CtHSP20-22	TC-rich repeats	ATTCTCTAAC	761	-	Nicotiana tabacum	Defense and stress responsive
evm.model.LG09.715	CtHSP20-37	TC-rich repeats	GTTTTCTTAC	471	+	Nicotiana tabacum	Defense and stress responsive
evm.model.LG09.715	CtHSP20-37	TC-rich repeats	GTTTTCTTAC	579	-	Nicotiana tabacum	Defense and stress responsive
evm.model.LG09.718	CtHSP20-40	TC-rich repeats	GTTTTCTTAC	449	+	Nicotiana tabacum	Defense and stress responsive
evm.model.LG01.1036	CtHSP20-3	MBS	CAACTG	93	+	Arabidopsis thaliana	Drought inducibility
evm.model.LG01.1036	CtHSP20-3	MBS	CAACTG	549	+	Arabidopsis thaliana	Drought inducibility
evm.model.LG01.1038	CtHSP20-4	MBS	CAACTG	574	-	Arabidopsis thaliana	Drought inducibility
evm.model.LG01.1039	CtHSP20-5	MBS	CAACTG	246	+	Arabidopsis thaliana	Drought inducibility
evm.model.LG01.1039	CtHSP20-5	MBS	CAACTG	1474	-	Arabidopsis thaliana	Drought inducibility
evm.model.LG01.916	CtHSP20-2	MBS	CAACTG	926	-	Arabidopsis thaliana	Drought inducibility
evm.model.LG02.2172	CtHSP20-11	MBS	CAACTG	209	+	Arabidopsis thaliana	Drought inducibility
evm.model.LG02.592	CtHSP20-7	MBS	CAACTG	421	+	Arabidopsis thaliana	Drought inducibility
evm.model.LG02.592	CtHSP20-7	MBS	CAACTG	854	+	Arabidopsis thaliana	Drought inducibility
evm.model.LG02.592	CtHSP20-7	MBS	CAACTG	1085	+	Arabidopsis thaliana	Drought inducibility
evm.model.LG02.592	CtHSP20-7	MBS	CAACTG	1157	-	Arabidopsis thaliana	Drought inducibility
evm.model.LG03.3140	CtHSP20-19	MBS	CAACTG	760	+	Arabidopsis thaliana	Drought inducibility
evm.model.LG03.713	CtHSP20-13	MBS	CAACTG	1044	-	Arabidopsis thaliana	Drought inducibility
evm.model.LG04.1562	CtHSP20-23	MBS	CAACTG	872	+	Arabidopsis thaliana	Drought inducibility
evm.model.LG04.2200	CtHSP20-26	MBS	CAACTG	326	-	Arabidopsis thaliana	Drought inducibility
evm.model.LG04.3818	CtHSP20-29	MBS	CAACTG	861	+	Arabidopsis thaliana	Drought inducibility
evm.model.LG04.3952	CtHSP20-30	MBS	CAACTG	480	+	Arabidopsis thaliana	Drought inducibility
evm.model.LG04.3952	CtHSP20-30	MBS	CAACTG	508	+	Arabidopsis thaliana	Drought inducibility
evm.model.LG04.3952	CtHSP20-30	MBS	CAACTG	777	-	Arabidopsis thaliana	Drought inducibility
evm.model.LG04.595	CtHSP20-21	MBS	CAACTG	43	-	Arabidopsis thaliana	Drought inducibility
evm.model.LG04.595	CtHSP20-21	MBS	CAACTG	889	-	Arabidopsis thaliana	Drought inducibility
evm.model.LG04.595	CtHSP20-21	MBS	CAACTG	978	+	Arabidopsis thaliana	Drought inducibility
evm.model.LG04.659	CtHSP20-22	MBS	CAACTG	379	+	Arabidopsis thaliana	Drought inducibility
evm.model.LG05.1343	CtHSP20-31	MBS	CAACTG	1161	-	Arabidopsis thaliana	Drought inducibility
evm.model.LG06.1594	CtHSP20-33	MBS	CAACTG	653	-	Arabidopsis thaliana	Drought inducibility
evm.model.LG06.1594	CtHSP20-33	MBS	CAACTG	680	+	Arabidopsis thaliana	Drought inducibility
evm.model.LG08.1754	CtHSP20-35	MBS	CAACTG	418	+	Arabidopsis thaliana	Drought inducibility
evm.model.LG08.1754	CtHSP20-35	MBS	CAACTG	501	+	Arabidopsis thaliana	Drought inducibility
evm.model.LG08.2303	CtHSP20-36	MBS	CAACTG	939	+	Arabidopsis thaliana	Drought inducibility
evm.model.LG09.716	CtHSP20-38	MBS	CAACTG	469	+	Arabidopsis thaliana	Drought inducibility
evm.model.LG09.716	CtHSP20-38	MBS	CAACTG	568	-	Arabidopsis thaliana	Drought inducibility
evm.model.LG09.716	CtHSP20-38	MBS	CAACTG	1322	-	Arabidopsis thaliana	Drought inducibility
evm.model.LG09.852	CtHSP20-41	MBS	CAACTG	775	-	Arabidopsis thaliana	Drought inducibility
evm.model.LG01.1038	CtHSP20-4	GCN4_motif	TGAGTCA	578	+	Oryza sativa	Endosperm expression
evm.model.LG01.1039	CtHSP20-5	GCN4_motif	TGAGTCA	1478	+	Oryza sativa	Endosperm expression
evm.model.LG01.2241	CtHSP20-6	GCN4_motif	TGAGTCA	1302	-	Oryza sativa	Endosperm expression
evm.model.LG03.3139	CtHSP20-18	GCN4_motif	TGAGTCA	894	+	Oryza sativa	Endosperm expression
evm.model.LG03.433	CtHSP20-12	GCN4_motif	TGAGTCA	358	+	Oryza sativa	Endosperm expression
evm.model.LG03.433	CtHSP20-12	GCN4_motif	TGAGTCA	739	+	Oryza sativa	Endosperm expression
evm.model.LG03.714	CtHSP20-14	GCN4_motif	TGAGTCA	960	+	Oryza sativa	Endosperm expression
evm.model.LG04.3818	CtHSP20-29	GCN4_motif	TGAGTCA	714	+	Oryza sativa	Endosperm expression
evm.model.LG08.2303	CtHSP20-36	GCN4_motif	TGAGTCA	507	-	Oryza sativa	Endosperm expression
evm.model.LG08.2303	CtHSP20-36	GCN4_motif	TGAGTCA	515	-	Oryza sativa	Endosperm expression
evm.model.LG08.943	CtHSP20-34	GCN4_motif	TGAGTCA	1111	+	Oryza sativa	Endosperm expression
evm.model.LG09.716	CtHSP20-38	GCN4_motif	TGAGTCA	572	-	Oryza sativa	Endosperm expression
evm.model.LG09.852	CtHSP20-41	GCN4_motif	TGAGTCA	1131	+	Oryza sativa	Endosperm expression
evm.model.LG03.433	CtHSP20-12	Prolamin-box	tgagcTGTAAAGtgaat	1220	-	Triticum aestivum	Endosperm expression
evm.model.LG02.965	CtHSP20-8	MBSI	TTTTTACGGTTA	197	-	Petunia hybrida	Flavonoid biosynthetic genes regulation
evm.model.LG03.3139	CtHSP20-18	MBSI	TTTTTACGGTTA	522	-	Petunia hybrida	Flavonoid biosynthetic genes regulation
evm.model.LG01.398	CtHSP20-1	TATC-box	TATCCCA	404	-	Oryza sativa	Gibberellin responsive
evm.model.LG04.203	CtHSP20-20	TATC-box	TATCCCA	952	+	Oryza sativa	Gibberellin responsive
evm.model.LG05.1343	CtHSP20-31	TATC-box	TATCCCA	1156	+	Oryza sativa	Gibberellin responsive
evm.model.LG08.1754	CtHSP20-35	TATC-box	TATCCCA	529	-	Oryza sativa	Gibberellin responsive
evm.model.LG08.943	CtHSP20-34	TATC-box	TATCCCA	580	-	Oryza sativa	Gibberellin responsive
evm.model.LG02.2172	CtHSP20-11	P-box	CCTTTTG	1071	+	Oryza sativa	Gibberellin responsive
evm.model.LG03.3140	CtHSP20-19	GARE-motif	TCTGTTG	867	+	Brassica oleracea	Gibberellin responsive
evm.model.LG04.203	CtHSP20-20	GARE-motif	TCTGTTG	332	-	Brassica oleracea	Gibberellin responsive
evm.model.LG04.2202	CtHSP20-27	GARE-motif	TCTGTTG	954	+	Brassica oleracea	Gibberellin responsive
evm.model.LG04.595	CtHSP20-21	GARE-motif	TCTGTTG	1374	+	Brassica oleracea	Gibberellin responsive
evm.model.LG04.595	CtHSP20-21	P-box	CCTTTTG	934	-	Oryza sativa	Gibberellin responsive
evm.model.LG05.1634	CtHSP20-32	P-box	CCTTTTG	130	-	Oryza sativa	Gibberellin responsive
evm.model.LG06.1594	CtHSP20-33	P-box	CCTTTTG	603	+	Oryza sativa	Gibberellin responsive
evm.model.LG09.717	CtHSP20-39	GARE-motif	TCTGTTG	343	+	Brassica oleracea	Gibberellin responsive
evm.model.LG09.718	CtHSP20-40	GARE-motif	TCTGTTG	285	+	Brassica oleracea	Gibberellin responsive
evm.model.LG02.965	CtHSP20-8	ACE	GCGACGTACC	1058	+	Petroselinum crispum	Light responsive
evm.model.LG03.713	CtHSP20-13	ACE	GCGACGTACC	211	+	Petroselinum crispum	Light responsive
evm.model.LG05.1634	CtHSP20-32	ACE	GACACGTATG	755	-	Petroselinum crispum	Light responsive
evm.model.LG08.2303	CtHSP20-36	ACE	GACACGTATG	1054	-	Petroselinum crispum	Light responsive
evm.model.LG09.716	CtHSP20-38	ACE	GACACGTATG	602	+	Petroselinum crispum	Light responsive
evm.model.LG01.1038	CtHSP20-4	G-box	CACGTT	621	-	Pisum sativum	Light responsive
evm.model.LG01.1038	CtHSP20-4	G-box	CACGTG	768	-	Pisum sativum	Light responsive
evm.model.LG01.1038	CtHSP20-4	G-box	CACGTG	1374	-	Pisum sativum	Light responsive
evm.model.LG01.1038	CtHSP20-4	G-box	CACGTG	768	-	Arabidopsis thaliana	Light responsive
evm.model.LG01.1038	CtHSP20-4	G-box	CACGAC	1098	+	Zea mays	Light responsive
evm.model.LG01.1038	CtHSP20-4	G-box	CACGTG	1374	-	Arabidopsis thaliana	Light responsive
evm.model.LG01.1039	CtHSP20-5	G-box	TACGTG	149	-	Arabidopsis thaliana	Light responsive
evm.model.LG01.1039	CtHSP20-5	G-box	CACGAC	253	+	Zea mays	Light responsive
evm.model.LG01.1039	CtHSP20-5	G-box	ACACGTG(G/t)CACC	594	-	Lycopersicon esculentum	Light responsive
evm.model.LG01.1039	CtHSP20-5	G-box	CACGTG	718	+	Arabidopsis thaliana	Light responsive
evm.model.LG01.1039	CtHSP20-5	G-box	CACGTG	718	+	Pisum sativum	Light responsive
evm.model.LG01.1039	CtHSP20-5	G-box	CACGTT	874	+	Pisum sativum	Light responsive
evm.model.LG01.2241	CtHSP20-6	G-box	TACGTG	802	+	Arabidopsis thaliana	Light responsive
evm.model.LG01.2241	CtHSP20-6	G-box	CACGTC	1217	+	Zea mays	Light responsive
evm.model.LG01.398	CtHSP20-1	G-box	TACGTG	335	-	Arabidopsis thaliana	Light responsive
evm.model.LG01.398	CtHSP20-1	G-box	CACGTG	682	+	Arabidopsis thaliana	Light responsive
evm.model.LG01.398	CtHSP20-1	G-box	CACGTC	864	+	Zea mays	Light responsive
evm.model.LG01.398	CtHSP20-1	G-box	CACGTC	972	+	Zea mays	Light responsive
evm.model.LG01.398	CtHSP20-1	G-box	CACGTC	1146	+	Zea mays	Light responsive
evm.model.LG01.398	CtHSP20-1	G-box	GCCACGTGGA	1268	-	Arabidopsis thaliana	Light responsive
evm.model.LG01.398	CtHSP20-1	G-box	CACGTG	1270	-	Arabidopsis thaliana	Light responsive
evm.model.LG01.398	CtHSP20-1	G-box	CACGTC	1441	+	Zea mays	Light responsive
evm.model.LG01.398	CtHSP20-1	G-box	CACGTG	682	+	Pisum sativum	Light responsive
evm.model.LG01.398	CtHSP20-1	G-box	CACGTG	1270	-	Pisum sativum	Light responsive
evm.model.LG01.916	CtHSP20-2	G-box	TCCACATGGCA	237	-	Triticum aestivum	Light responsive
evm.model.LG01.916	CtHSP20-2	G-box	CACGTG	240	+	Pisum sativum	Light responsive
evm.model.LG01.916	CtHSP20-2	G-box	GCCACGTGGA	238	+	Arabidopsis thaliana	Light responsive
evm.model.LG01.916	CtHSP20-2	G-box	CACGTG	240	+	Arabidopsis thaliana	Light responsive
evm.model.LG01.916	CtHSP20-2	G-box	CACGAC	1112	+	Zea mays	Light responsive
evm.model.LG02.1296	CtHSP20-9	G-box	CACGTG	1397	-	Pisum sativum	Light responsive
evm.model.LG02.1296	CtHSP20-9	G-box	CACGTG	1397	-	Arabidopsis thaliana	Light responsive
evm.model.LG02.1517	CtHSP20-10	G-box	CACGTG	98	+	Arabidopsis thaliana	Light responsive
evm.model.LG02.1517	CtHSP20-10	G-box	CACGTG	98	+	Pisum sativum	Light responsive
evm.model.LG02.592	CtHSP20-7	G-box	CACGAC	620	-	Zea mays	Light responsive
evm.model.LG02.965	CtHSP20-8	G-box	CACGAC	1115	+	Zea mays	Light responsive
evm.model.LG03.3139	CtHSP20-18	G-box	CACGTC	696	-	Zea mays	Light responsive
evm.model.LG03.3139	CtHSP20-18	G-box	CACGAC	1354	+	Zea mays	Light responsive
evm.model.LG03.3140	CtHSP20-19	G-box	CACGTC	254	-	Zea mays	Light responsive
evm.model.LG03.433	CtHSP20-12	G-box	CACGTC	1165	+	Zea mays	Light responsive
evm.model.LG03.713	CtHSP20-13	G-box	GCCACGTGGA	702	-	Arabidopsis thaliana	Light responsive
evm.model.LG03.713	CtHSP20-13	G-box	GCCACGTGGA	736	+	Arabidopsis thaliana	Light responsive
evm.model.LG03.713	CtHSP20-13	G-box	CACGTG	738	+	Arabidopsis thaliana	Light responsive
evm.model.LG03.713	CtHSP20-13	G-box	GCCACGTGGA	759	-	Arabidopsis thaliana	Light responsive
evm.model.LG03.713	CtHSP20-13	G-box	CACGTG	761	-	Arabidopsis thaliana	Light responsive
evm.model.LG03.713	CtHSP20-13	G-box	CACGAC	1311	+	Zea mays	Light responsive
evm.model.LG03.713	CtHSP20-13	G-box	CACGTG	738	+	Pisum sativum	Light responsive
evm.model.LG03.713	CtHSP20-13	G-box	CACGTG	761	-	Pisum sativum	Light responsive
evm.model.LG03.713	CtHSP20-13	G-box	CACGTT	990	+	Pisum sativum	Light responsive
evm.model.LG03.714	CtHSP20-14	G-box	CACGTG	792	-	Arabidopsis thaliana	Light responsive
evm.model.LG03.714	CtHSP20-14	G-box	GCCACGTGGA	980	+	Arabidopsis thaliana	Light responsive
evm.model.LG03.714	CtHSP20-14	G-box	CACGTC	982	+	Zea mays	Light responsive
evm.model.LG03.714	CtHSP20-14	G-box	CACGTG	1095	-	Arabidopsis thaliana	Light responsive
evm.model.LG03.714	CtHSP20-14	G-box	CACGTG	792	-	Pisum sativum	Light responsive
evm.model.LG03.714	CtHSP20-14	G-box	CACGTG	1095	-	Pisum sativum	Light responsive
evm.model.LG03.714	CtHSP20-14	G-box	CACGTT	1136	-	Pisum sativum	Light responsive
evm.model.LG03.715	CtHSP20-15	G-box	CACGTT	237	+	Pisum sativum	Light responsive
evm.model.LG03.715	CtHSP20-15	G-box	CACGTT	812	-	Pisum sativum	Light responsive
evm.model.LG03.715	CtHSP20-15	G-box	CACGTT	1398	-	Pisum sativum	Light responsive
evm.model.LG03.716	CtHSP20-16	G-box	CACGTT	97	+	Pisum sativum	Light responsive
evm.model.LG03.716	CtHSP20-16	G-box	CACGTT	360	+	Pisum sativum	Light responsive
evm.model.LG03.716	CtHSP20-16	G-box	CACGTT	935	-	Pisum sativum	Light responsive
evm.model.LG03.994	CtHSP20-17	G-box	CACGTG	313	+	Pisum sativum	Light responsive
evm.model.LG03.994	CtHSP20-17	G-box	CACGTG	338	+	Pisum sativum	Light responsive
evm.model.LG03.994	CtHSP20-17	G-box	CACGTT	499	+	Pisum sativum	Light responsive
evm.model.LG03.994	CtHSP20-17	G-box	ACACGTG(G/t)CACC	308	-	Lycopersicon esculentum	Light responsive
evm.model.LG03.994	CtHSP20-17	G-box	tgACACGTGGCA	310	-	Lycopersicon esculentum	Light responsive
evm.model.LG03.994	CtHSP20-17	G-box	CACGTG	313	+	Arabidopsis thaliana	Light responsive
evm.model.LG03.994	CtHSP20-17	G-box	ACACGTGT	337	+	Brassica napus	Light responsive
evm.model.LG03.994	CtHSP20-17	G-box	CACGTG	338	+	Arabidopsis thaliana	Light responsive
evm.model.LG03.994	CtHSP20-17	G-box	CACGAC	1386	+	Zea mays	Light responsive
evm.model.LG04.1746	CtHSP20-24	G-box	CACGTT	509	-	Pisum sativum	Light responsive
evm.model.LG04.1746	CtHSP20-24	G-box	CACGTT	618	-	Pisum sativum	Light responsive
evm.model.LG04.1746	CtHSP20-24	G-box	TACGTG	230	-	Arabidopsis thaliana	Light responsive
evm.model.LG04.1746	CtHSP20-24	G-box	tgACACGTGGCA	470	-	Lycopersicon esculentum	Light responsive
evm.model.LG04.1746	CtHSP20-24	G-box	tgACACGTGGCA	579	-	Lycopersicon esculentum	Light responsive
evm.model.LG04.1747	CtHSP20-25	G-box	TAAACGTG	870	-	Brassica oleracea	Light responsive
evm.model.LG04.1747	CtHSP20-25	G-box	CACGTC	948	+	Zea mays	Light responsive
evm.model.LG04.1747	CtHSP20-25	G-box	CACGTT	870	+	Pisum sativum	Light responsive
evm.model.LG04.203	CtHSP20-20	G-box	CACGTC	663	-	Zea mays	Light responsive
evm.model.LG04.2200	CtHSP20-26	G-box	TACGTG	1042	+	Arabidopsis thaliana	Light responsive
evm.model.LG04.2200	CtHSP20-26	G-box	CACGTC	1196	-	Zea mays	Light responsive
evm.model.LG04.2202	CtHSP20-27	G-box	CACGTT	403	-	Pisum sativum	Light responsive
evm.model.LG04.2202	CtHSP20-27	G-box	CACGTC	190	-	Zea mays	Light responsive
evm.model.LG04.2202	CtHSP20-27	G-box	CACGTC	1378	+	Zea mays	Light responsive
evm.model.LG04.3547	CtHSP20-28	G-box	TACGTG	821	-	Arabidopsis thaliana	Light responsive
evm.model.LG04.3547	CtHSP20-28	G-box	CACGAC	839	-	Zea mays	Light responsive
evm.model.LG04.3818	CtHSP20-29	G-box	CACGTC	821	+	Zea mays	Light responsive
evm.model.LG04.3952	CtHSP20-30	G-box	ACGAGCACCGCC	1053	+	Hordeum vulgare	Light responsive
evm.model.LG04.3952	CtHSP20-30	G-box	CACGTG	847	-	Pisum sativum	Light responsive
evm.model.LG04.3952	CtHSP20-30	G-box	CCACGTAA	89	-	Brassica napus	Light responsive
evm.model.LG04.3952	CtHSP20-30	G-box	TACGTG	90	+	Arabidopsis thaliana	Light responsive
evm.model.LG04.3952	CtHSP20-30	G-box	CAGACGTGGCA	198	+	Nicotiana plumbaginifolia	Light responsive
evm.model.LG04.3952	CtHSP20-30	G-box	CACGTC	200	-	Zea mays	Light responsive
evm.model.LG04.3952	CtHSP20-30	G-box	ACACGTGGC	845	-	Brassica napus	Light responsive
evm.model.LG04.3952	CtHSP20-30	G-box	CACGTG	847	-	Arabidopsis thaliana	Light responsive
evm.model.LG04.595	CtHSP20-21	G-box	CACGTC	17	-	Zea mays	Light responsive
evm.model.LG04.595	CtHSP20-21	G-box	CACGAC	125	+	Zea mays	Light responsive
evm.model.LG04.659	CtHSP20-22	G-box	CACGAC	673	-	Zea mays	Light responsive
evm.model.LG04.659	CtHSP20-22	G-box	CACGAC	678	-	Zea mays	Light responsive
evm.model.LG04.659	CtHSP20-22	G-box	CACGAC	1351	+	Zea mays	Light responsive
evm.model.LG04.659	CtHSP20-22	G-box	CACGTG	1356	-	Arabidopsis thaliana	Light responsive
evm.model.LG04.659	CtHSP20-22	G-box	CACGTG	1356	-	Pisum sativum	Light responsive
evm.model.LG05.1634	CtHSP20-32	G-box	CACGTG	1105	-	Pisum sativum	Light responsive
evm.model.LG05.1634	CtHSP20-32	G-box	CACGAC	461	+	Zea mays	Light responsive
evm.model.LG05.1634	CtHSP20-32	G-box	TACGTG	757	+	Arabidopsis thaliana	Light responsive
evm.model.LG05.1634	CtHSP20-32	G-box	CACGTG	1105	-	Arabidopsis thaliana	Light responsive
evm.model.LG06.1594	CtHSP20-33	G-box	CACGAC	98	-	Zea mays	Light responsive
evm.model.LG06.1594	CtHSP20-33	G-box	CACGTC	325	-	Zea mays	Light responsive
evm.model.LG08.2303	CtHSP20-36	G-box	TACGTG	1056	+	Arabidopsis thaliana	Light responsive
evm.model.LG08.2303	CtHSP20-36	G-box	CACGTT	445	-	Pisum sativum	Light responsive
evm.model.LG08.943	CtHSP20-34	G-box	CACGTT	1134	+	Pisum sativum	Light responsive
evm.model.LG08.943	CtHSP20-34	G-box	CACGTG	1145	-	Pisum sativum	Light responsive
evm.model.LG08.943	CtHSP20-34	G-box	CACGTC	528	+	Zea mays	Light responsive
evm.model.LG08.943	CtHSP20-34	G-box	CACGTG	1145	-	Arabidopsis thaliana	Light responsive
evm.model.LG09.715	CtHSP20-37	G-box	CACGTC	65	-	Zea mays	Light responsive
evm.model.LG09.715	CtHSP20-37	G-box	CACGAC	407	+	Zea mays	Light responsive
evm.model.LG09.715	CtHSP20-37	G-box	CACGTC	888	+	Zea mays	Light responsive
evm.model.LG09.715	CtHSP20-37	G-box	GCCACGTGGA	1033	-	Arabidopsis thaliana	Light responsive
evm.model.LG09.715	CtHSP20-37	G-box	CACGTT	330	-	Pisum sativum	Light responsive
evm.model.LG09.716	CtHSP20-38	G-box	CACGTG	196	+	Pisum sativum	Light responsive
evm.model.LG09.716	CtHSP20-38	G-box	CACGTT	343	-	Pisum sativum	Light responsive
evm.model.LG09.716	CtHSP20-38	G-box	CACGTG	604	+	Pisum sativum	Light responsive
evm.model.LG09.716	CtHSP20-38	G-box	CACGTC	82	-	Zea mays	Light responsive
evm.model.LG09.716	CtHSP20-38	G-box	GCCACGTGGA	194	+	Arabidopsis thaliana	Light responsive
evm.model.LG09.716	CtHSP20-38	G-box	CACGTG	196	+	Arabidopsis thaliana	Light responsive
evm.model.LG09.716	CtHSP20-38	G-box	CACGAC	278	-	Zea mays	Light responsive
evm.model.LG09.716	CtHSP20-38	G-box	ACACGTG(G/t)CACC	599	-	Lycopersicon esculentum	Light responsive
evm.model.LG09.716	CtHSP20-38	G-box	ACACGTGT	603	+	Brassica napus	Light responsive
evm.model.LG09.716	CtHSP20-38	G-box	CACGTG	604	+	Arabidopsis thaliana	Light responsive
evm.model.LG09.717	CtHSP20-39	G-box	CACGTC	107	-	Zea mays	Light responsive
evm.model.LG09.717	CtHSP20-39	G-box	CACGTC	359	-	Zea mays	Light responsive
evm.model.LG09.717	CtHSP20-39	G-box	CACGAC	433	+	Zea mays	Light responsive
evm.model.LG09.718	CtHSP20-40	G-box	CACGTT	301	-	Pisum sativum	Light responsive
evm.model.LG09.718	CtHSP20-40	G-box	CACGTT	1096	-	Pisum sativum	Light responsive
evm.model.LG09.718	CtHSP20-40	G-box	CACGTT	1300	-	Pisum sativum	Light responsive
evm.model.LG09.718	CtHSP20-40	G-box	CACGTT	1471	-	Pisum sativum	Light responsive
evm.model.LG09.718	CtHSP20-40	G-box	CACGTC	58	-	Zea mays	Light responsive
evm.model.LG09.718	CtHSP20-40	G-box	CACGTC	573	+	Zea mays	Light responsive
evm.model.LG09.718	CtHSP20-40	G-box	CCACGTAA	884	-	Brassica napus	Light responsive
evm.model.LG09.718	CtHSP20-40	G-box	TACGTG	885	+	Arabidopsis thaliana	Light responsive
evm.model.LG09.718	CtHSP20-40	G-box	TACGTG	1080	-	Arabidopsis thaliana	Light responsive
evm.model.LG09.718	CtHSP20-40	G-box	CACGAC	1206	+	Zea mays	Light responsive
evm.model.LG09.852	CtHSP20-41	G-box	CACGTC	123	+	Zea mays	Light responsive
evm.model.LG09.852	CtHSP20-41	G-box	CACGTC	129	+	Zea mays	Light responsive
evm.model.LG01.1036	CtHSP20-3	GT1-motif	GGTTAAT	35	-	Avena sativa	Light responsive
evm.model.LG01.1036	CtHSP20-3	GT1-motif	GGTTAA	36	-	Arabidopsis thaliana	Light responsive
evm.model.LG01.1036	CtHSP20-3	GT1-motif	GGTTAA	396	-	Arabidopsis thaliana	Light responsive
evm.model.LG01.2241	CtHSP20-6	Sp1	GGGCGG	460	+	Oryza sativa	Light responsive
evm.model.LG01.398	CtHSP20-1	Sp1	GGGCGG	152	+	Oryza sativa	Light responsive
evm.model.LG02.1296	CtHSP20-9	GT1-motif	GGTTAA	663	-	Arabidopsis thaliana	Light responsive
evm.model.LG02.1517	CtHSP20-10	GT1-motif	GGTTAA	847	+	Arabidopsis thaliana	Light responsive
evm.model.LG02.2172	CtHSP20-11	Sp1	GGGCGG	491	-	Oryza sativa	Light responsive
evm.model.LG02.592	CtHSP20-7	Sp1	GGGCGG	362	+	Oryza sativa	Light responsive
evm.model.LG02.592	CtHSP20-7	Sp1	GGGCGG	1135	-	Oryza sativa	Light responsive
evm.model.LG02.592	CtHSP20-7	Sp1	GGGCGG	1385	-	Oryza sativa	Light responsive
evm.model.LG02.965	CtHSP20-8	GT1-motif	GGTTAA	626	-	Arabidopsis thaliana	Light responsive
evm.model.LG03.433	CtHSP20-12	GT1-motif	GGTTAA	238	-	Arabidopsis thaliana	Light responsive
evm.model.LG03.713	CtHSP20-13	Sp1	GGGCGG	721	+	Oryza sativa	Light responsive
evm.model.LG03.714	CtHSP20-14	GT1-motif	GGTTAAT	143	+	Avena sativa	Light responsive
evm.model.LG03.714	CtHSP20-14	GT1-motif	GTGTGTGAA	1120	-	Solanum tuberosum	Light responsive
evm.model.LG03.714	CtHSP20-14	GT1-motif	GTGTGTGAA	1301	-	Solanum tuberosum	Light responsive
evm.model.LG03.714	CtHSP20-14	GT1-motif	GGTTAAT	1401	-	Avena sativa	Light responsive
evm.model.LG03.714	CtHSP20-14	GT1-motif	GGTTAA	1402	-	Arabidopsis thaliana	Light responsive
evm.model.LG03.994	CtHSP20-17	AAAC-motif	CAATCAAAACCT	1212	-	Spinacia oleracea	Light responsive
evm.model.LG04.2200	CtHSP20-26	Sp1	GGGCGG	1228	-	Oryza sativa	Light responsive
evm.model.LG04.3547	CtHSP20-28	Sp1	GGGCGG	1152	+	Oryza sativa	Light responsive
evm.model.LG04.3818	CtHSP20-29	Sp1	GGGCGG	130	+	Oryza sativa	Light responsive
evm.model.LG04.3818	CtHSP20-29	Sp1	GGGCGG	545	-	Oryza sativa	Light responsive
evm.model.LG04.3952	CtHSP20-30	Sp1	GGGCGG	618	-	Oryza sativa	Light responsive
evm.model.LG04.3952	CtHSP20-30	Sp1	GGGCGG	704	-	Oryza sativa	Light responsive
evm.model.LG04.595	CtHSP20-21	GT1-motif	GGTTAAT	1324	-	Avena sativa	Light responsive
evm.model.LG04.595	CtHSP20-21	GT1-motif	GGTTAA	1325	-	Arabidopsis thaliana	Light responsive
evm.model.LG04.659	CtHSP20-22	GT1-motif	GGTTAA	1385	-	Arabidopsis thaliana	Light responsive
evm.model.LG04.659	CtHSP20-22	GT1-motif	GGTTAA	1446	-	Arabidopsis thaliana	Light responsive
evm.model.LG04.659	CtHSP20-22	Sp1	GGGCGG	176	+	Oryza sativa	Light responsive
evm.model.LG05.1343	CtHSP20-31	GT1-motif	GGTTAA	742	+	Arabidopsis thaliana	Light responsive
evm.model.LG05.1343	CtHSP20-31	Sp1	GGGCGG	230	+	Oryza sativa	Light responsive
evm.model.LG05.1634	CtHSP20-32	GT1-motif	GTGTGTGAA	201	+	Solanum tuberosum	Light responsive
evm.model.LG05.1634	CtHSP20-32	Sp1	GGGCGG	1167	-	Oryza sativa	Light responsive
evm.model.LG06.1594	CtHSP20-33	Sp1	GGGCGG	136	+	Oryza sativa	Light responsive
evm.model.LG06.1594	CtHSP20-33	Sp1	GGGCGG	180	+	Oryza sativa	Light responsive
evm.model.LG08.1754	CtHSP20-35	GT1-motif	GGTTAAT	579	+	Avena sativa	Light responsive
evm.model.LG08.1754	CtHSP20-35	Sp1	GGGCGG	1011	-	Oryza sativa	Light responsive
evm.model.LG08.2303	CtHSP20-36	GT1-motif	GGTTAAT	1269	-	Avena sativa	Light responsive
evm.model.LG08.2303	CtHSP20-36	GT1-motif	GGTTAA	1270	-	Arabidopsis thaliana	Light responsive
evm.model.LG09.718	CtHSP20-40	GT1-motif	GGTTAAT	947	+	Avena sativa	Light responsive
evm.model.LG09.718	CtHSP20-40	3-AF1 binding site	TAAGAGAGGAA	17	-	Solanum tuberosum	Light responsive
evm.model.LG09.718	CtHSP20-40	Sp1	GGGCGG	1324	-	Oryza sativa	Light responsive
evm.model.LG09.852	CtHSP20-41	GT1-motif	GGTTAA	1326	+	Arabidopsis thaliana	Light responsive
evm.model.LG03.714	CtHSP20-14	MRE	AACCTAA	1457	-	Petroselinum crispum	Light responsive
evm.model.LG04.1562	CtHSP20-23	MRE	AACCTAA	1089	-	Petroselinum crispum	Light responsive
evm.model.LG04.659	CtHSP20-22	MRE	AACCTAA	991	-	Petroselinum crispum	Light responsive
evm.model.LG05.1634	CtHSP20-32	MRE	AACCTAA	587	+	Petroselinum crispum	Light responsive
evm.model.LG06.1594	CtHSP20-33	MRE	AACCTAA	631	-	Petroselinum crispum	Light responsive
evm.model.LG08.2303	CtHSP20-36	MRE	AACCTAA	164	+	Petroselinum crispum	Light responsive
evm.model.LG08.2303	CtHSP20-36	MRE	AACCTAA	228	-	Petroselinum crispum	Light responsive
evm.model.LG01.1036	CtHSP20-3	Box 4	ATTAAT	2	+	Petroselinum crispum	Light responsive
evm.model.LG01.1038	CtHSP20-4	Box 4	ATTAAT	1229	-	Petroselinum crispum	Light responsive
evm.model.LG01.1039	CtHSP20-5	ATC-motif	AGTAATCT	283	-	Spinacia oleracea	Light responsive
evm.model.LG01.398	CtHSP20-1	ATCT-motif	AATCTAATCC	28	-	Pisum sativum	Light responsive
evm.model.LG02.1296	CtHSP20-9	Box 4	ATTAAT	16	+	Petroselinum crispum	Light responsive
evm.model.LG02.1517	CtHSP20-10	Box 4	ATTAAT	1495	-	Petroselinum crispum	Light responsive
evm.model.LG02.965	CtHSP20-8	ATC-motif	AGTAATCT	798	-	Spinacia oleracea	Light responsive
evm.model.LG02.965	CtHSP20-8	ATCT-motif	AATCTAATCC	1029	+	Pisum sativum	Light responsive
evm.model.LG03.3139	CtHSP20-18	Box 4	ATTAAT	62	+	Petroselinum crispum	Light responsive
evm.model.LG03.3140	CtHSP20-19	Box 4	ATTAAT	846	-	Petroselinum crispum	Light responsive
evm.model.LG03.433	CtHSP20-12	ATCT-motif	AATCTAATCC	322	+	Pisum sativum	Light responsive
evm.model.LG03.433	CtHSP20-12	Box 4	ATTAAT	158	+	Petroselinum crispum	Light responsive
evm.model.LG03.433	CtHSP20-12	Box 4	ATTAAT	1005	-	Petroselinum crispum	Light responsive
evm.model.LG03.433	CtHSP20-12	Box 4	ATTAAT	1048	-	Petroselinum crispum	Light responsive
evm.model.LG03.713	CtHSP20-13	Box 4	ATTAAT	561	+	Petroselinum crispum	Light responsive
evm.model.LG03.714	CtHSP20-14	ATC-motif	AGTAATCT	89	+	Spinacia oleracea	Light responsive
evm.model.LG03.714	CtHSP20-14	ATCT-motif	AATCTAATCC	72	-	Pisum sativum	Light responsive
evm.model.LG04.1562	CtHSP20-23	ATCT-motif	AATCTAATCC	1173	+	Pisum sativum	Light responsive
evm.model.LG04.1562	CtHSP20-23	ATC-motif	AGTAATCT	1170	+	Spinacia oleracea	Light responsive
evm.model.LG04.1562	CtHSP20-23	Box 4	ATTAAT	386	+	Petroselinum crispum	Light responsive
evm.model.LG04.1562	CtHSP20-23	Box 4	ATTAAT	1227	-	Petroselinum crispum	Light responsive
evm.model.LG04.1746	CtHSP20-24	ATCT-motif	AATCTAATCC	1428	+	Pisum sativum	Light responsive
evm.model.LG04.1747	CtHSP20-25	Box 4	ATTAAT	609	+	Petroselinum crispum	Light responsive
evm.model.LG04.1747	CtHSP20-25	Box 4	ATTAAT	656	+	Petroselinum crispum	Light responsive
evm.model.LG04.1747	CtHSP20-25	ATCT-motif	AATCTAATCC	67	-	Pisum sativum	Light responsive
evm.model.LG04.203	CtHSP20-20	Box 4	ATTAAT	1454	-	Petroselinum crispum	Light responsive
evm.model.LG04.3547	CtHSP20-28	Box 4	ATTAAT	1068	-	Petroselinum crispum	Light responsive
evm.model.LG04.3818	CtHSP20-29	Box 4	ATTAAT	1379	-	Petroselinum crispum	Light responsive
evm.model.LG04.3952	CtHSP20-30	Box 4	ATTAAT	148	+	Petroselinum crispum	Light responsive
evm.model.LG04.3952	CtHSP20-30	Box 4	ATTAAT	932	-	Petroselinum crispum	Light responsive
evm.model.LG04.595	CtHSP20-21	ATCT-motif	AATCTAATCC	775	+	Pisum sativum	Light responsive
evm.model.LG04.595	CtHSP20-21	ATCT-motif	AATCTAATCC	1208	+	Pisum sativum	Light responsive
evm.model.LG04.659	CtHSP20-22	ATC-motif	AGTAATCT	718	+	Spinacia oleracea	Light responsive
evm.model.LG04.659	CtHSP20-22	Box 4	ATTAAT	768	-	Petroselinum crispum	Light responsive
evm.model.LG04.659	CtHSP20-22	Box 4	ATTAAT	1079	-	Petroselinum crispum	Light responsive
evm.model.LG04.659	CtHSP20-22	ATCT-motif	AATCTAATCC	1425	+	Pisum sativum	Light responsive
evm.model.LG05.1343	CtHSP20-31	Box 4	ATTAAT	456	+	Petroselinum crispum	Light responsive
evm.model.LG05.1343	CtHSP20-31	Box 4	ATTAAT	1111	-	Petroselinum crispum	Light responsive
evm.model.LG05.1634	CtHSP20-32	Box 4	ATTAAT	11	+	Petroselinum crispum	Light responsive
evm.model.LG05.1634	CtHSP20-32	Box 4	ATTAAT	716	+	Petroselinum crispum	Light responsive
evm.model.LG05.1634	CtHSP20-32	Box 4	ATTAAT	1357	-	Petroselinum crispum	Light responsive
evm.model.LG05.1634	CtHSP20-32	Box 4	ATTAAT	1423	-	Petroselinum crispum	Light responsive
evm.model.LG06.1594	CtHSP20-33	Box 4	ATTAAT	1052	-	Petroselinum crispum	Light responsive
evm.model.LG08.1754	CtHSP20-35	Box 4	ATTAAT	167	+	Petroselinum crispum	Light responsive
evm.model.LG08.1754	CtHSP20-35	Box 4	ATTAAT	1293	-	Petroselinum crispum	Light responsive
evm.model.LG08.943	CtHSP20-34	Box 4	ATTAAT	267	+	Petroselinum crispum	Light responsive
evm.model.LG09.715	CtHSP20-37	Box 4	ATTAAT	513	+	Petroselinum crispum	Light responsive
evm.model.LG09.715	CtHSP20-37	Box 4	ATTAAT	1442	-	Petroselinum crispum	Light responsive
evm.model.LG09.716	CtHSP20-38	Box 4	ATTAAT	879	-	Petroselinum crispum	Light responsive
evm.model.LG09.716	CtHSP20-38	Box 4	ATTAAT	1260	-	Petroselinum crispum	Light responsive
evm.model.LG09.718	CtHSP20-40	Box 4	ATTAAT	858	-	Petroselinum crispum	Light responsive
evm.model.LG01.1038	CtHSP20-4	TCCC-motif	TCTCCCT	637	+	Spinacia oleracea	Light responsive
evm.model.LG01.1039	CtHSP20-5	I-box	AAGATAAGGCT	38	+	Gossypium hirsutum	Light responsive
evm.model.LG01.1039	CtHSP20-5	I-box	AGATAAGG	39	+	Triticum aestivum	Light responsive
evm.model.LG01.1039	CtHSP20-5	TCCC-motif	TCTCCCT	857	-	Spinacia oleracea	Light responsive
evm.model.LG01.398	CtHSP20-1	I-box	gGATAAGGTG	1089	-	Zea mays	Light responsive
evm.model.LG01.916	CtHSP20-2	Box II	CCACGTGGC	238	-	Petroselinum crispum	Light responsive
evm.model.LG02.1296	CtHSP20-9	TCCC-motif	TCTCCCT	1130	-	Spinacia oleracea	Light responsive
evm.model.LG02.1296	CtHSP20-9	GA-motif	ATAGATAA	61	-	Arabidopsis thaliana	Light responsive
evm.model.LG02.1296	CtHSP20-9	I-box	gGATAAGGTG	158	+	Zea mays	Light responsive
evm.model.LG02.1517	CtHSP20-10	TCCC-motif	TCTCCCT	366	+	Spinacia oleracea	Light responsive
evm.model.LG02.1517	CtHSP20-10	GA-motif	ATAGATAA	1448	+	Arabidopsis thaliana	Light responsive
evm.model.LG02.592	CtHSP20-7	TCCC-motif	TCTCCCT	593	+	Spinacia oleracea	Light responsive
evm.model.LG02.592	CtHSP20-7	GATA-motif	GATAGGG	320	+	Pisum sativum	Light responsive
evm.model.LG02.965	CtHSP20-8	Gap-box	CAAATGAA(A/G)A	517	+	Arabidopsis thaliana	Light responsive
evm.model.LG02.965	CtHSP20-8	TCT-motif	TCTTAC	789	+	Arabidopsis thaliana	Light responsive
evm.model.LG02.965	CtHSP20-8	TCT-motif	TCTTAC	832	-	Arabidopsis thaliana	Light responsive
evm.model.LG03.3139	CtHSP20-18	TCT-motif	TCTTAC	1215	-	Arabidopsis thaliana	Light responsive
evm.model.LG03.3139	CtHSP20-18	I-box	cCATATCCAAT	1179	+	Flaveria trinervia	Light responsive
evm.model.LG03.3139	CtHSP20-18	chs-CMA2a	TCACTTGA	913	-	Petroselinum crispum	Light responsive
evm.model.LG03.3140	CtHSP20-19	GATA-motif	GATAGGG	227	+	Pisum sativum	Light responsive
evm.model.LG03.3140	CtHSP20-19	GATA-motif	GATAGGA	678	+	Arabidopsis thaliana	Light responsive
evm.model.LG03.3140	CtHSP20-19	chs-CMA2a	TCACTTGA	654	-	Petroselinum crispum	Light responsive
evm.model.LG03.3140	CtHSP20-19	TCT-motif	TCTTAC	22	-	Arabidopsis thaliana	Light responsive
evm.model.LG03.3140	CtHSP20-19	TCT-motif	TCTTAC	1002	+	Arabidopsis thaliana	Light responsive
evm.model.LG03.433	CtHSP20-12	TCT-motif	TCTTAC	1392	+	Arabidopsis thaliana	Light responsive
evm.model.LG03.433	CtHSP20-12	GATA-motif	GATAGGA	895	-	Arabidopsis thaliana	Light responsive
evm.model.LG03.433	CtHSP20-12	GATA-motif	GATAGGA	1130	+	Arabidopsis thaliana	Light responsive
evm.model.LG03.433	CtHSP20-12	GATA-motif	AAGATAAGATT	1244	-	Arabidopsis thaliana	Light responsive
evm.model.LG03.713	CtHSP20-13	TCCC-motif	TCTCCCT	676	-	Spinacia oleracea	Light responsive
evm.model.LG03.713	CtHSP20-13	TCCC-motif	TCTCCCT	682	-	Spinacia oleracea	Light responsive
evm.model.LG03.713	CtHSP20-13	TCCC-motif	TCTCCCT	688	-	Spinacia oleracea	Light responsive
evm.model.LG03.714	CtHSP20-14	chs-CMA2a	TCACTTGA	733	-	Petroselinum crispum	Light responsive
evm.model.LG03.715	CtHSP20-15	TCCC-motif	TCTCCCT	1414	+	Spinacia oleracea	Light responsive
evm.model.LG03.715	CtHSP20-15	I-box	cGATAAGGCG	203	-	Zea mays	Light responsive
evm.model.LG03.716	CtHSP20-16	TCCC-motif	TCTCCCT	80	-	Spinacia oleracea	Light responsive
evm.model.LG03.716	CtHSP20-16	I-box	cGATAAGGCG	326	-	Zea mays	Light responsive
evm.model.LG03.994	CtHSP20-17	GATA-motif	GATAGGA	1176	-	Arabidopsis thaliana	Light responsive
evm.model.LG03.994	CtHSP20-17	GA-motif	ATAGATAA	344	-	Arabidopsis thaliana	Light responsive
evm.model.LG03.994	CtHSP20-17	TCT-motif	TCTTAC	963	+	Arabidopsis thaliana	Light responsive
evm.model.LG04.1746	CtHSP20-24	GATA-motif	AAGATAAGATT	1413	-	Arabidopsis thaliana	Light responsive
evm.model.LG04.1746	CtHSP20-24	TCCC-motif	TCTCCCT	772	+	Spinacia oleracea	Light responsive
evm.model.LG04.1747	CtHSP20-25	GATA-motif	AAGGATAAGG	312	-	Solanum tuberosum	Light responsive
evm.model.LG04.1747	CtHSP20-25	GATA-motif	AAGGATAAGG	1011	+	Solanum tuberosum	Light responsive
evm.model.LG04.1747	CtHSP20-25	I-box	atGATAAGGTC	310	-	Helianthus annuus	Light responsive
evm.model.LG04.1747	CtHSP20-25	I-box	cCATATCCAAT	539	-	Flaveria trinervia	Light responsive
evm.model.LG04.203	CtHSP20-20	GATA-motif	AAGATAAGATT	911	-	Arabidopsis thaliana	Light responsive
evm.model.LG04.2200	CtHSP20-26	TCT-motif	TCTTAC	804	+	Arabidopsis thaliana	Light responsive
evm.model.LG04.2202	CtHSP20-27	TCCC-motif	TCTCCCT	115	-	Spinacia oleracea	Light responsive
evm.model.LG04.2202	CtHSP20-27	chs-CMA2c	ATGTACGTGGAGG	400	+	Petroselinum crispum	Light responsive
evm.model.LG04.2202	CtHSP20-27	I-box	gGATAAGGTG	243	-	Zea mays	Light responsive
evm.model.LG04.2202	CtHSP20-27	TCT-motif	TCTTAC	1368	+	Arabidopsis thaliana	Light responsive
evm.model.LG04.3547	CtHSP20-28	TCT-motif	TCTTAC	1097	-	Arabidopsis thaliana	Light responsive
evm.model.LG04.3818	CtHSP20-29	GATA-motif	GATAGGG	1240	+	Pisum sativum	Light responsive
evm.model.LG04.3818	CtHSP20-29	I-box	GTATAAGGCC	352	-	Larix laricina	Light responsive
evm.model.LG04.3818	CtHSP20-29	TCT-motif	TCTTAC	1061	-	Arabidopsis thaliana	Light responsive
evm.model.LG04.3952	CtHSP20-30	TCCC-motif	TCTCCCT	76	+	Spinacia oleracea	Light responsive
evm.model.LG04.3952	CtHSP20-30	TCCC-motif	TCTCCCT	1021	+	Spinacia oleracea	Light responsive
evm.model.LG04.3952	CtHSP20-30	TCT-motif	TCTTAC	128	-	Arabidopsis thaliana	Light responsive
evm.model.LG04.595	CtHSP20-21	TCT-motif	TCTTAC	908	+	Arabidopsis thaliana	Light responsive
evm.model.LG04.595	CtHSP20-21	TCT-motif	TCTTAC	1412	-	Arabidopsis thaliana	Light responsive
evm.model.LG04.595	CtHSP20-21	chs-CMA1a	TTACTTAA	643	+	Daucus carota	Light responsive
evm.model.LG05.1343	CtHSP20-31	GATA-motif	GATAGGG	992	+	Pisum sativum	Light responsive
evm.model.LG06.1594	CtHSP20-33	TCT-motif	TCTTAC	643	+	Arabidopsis thaliana	Light responsive
evm.model.LG06.1594	CtHSP20-33	chs-CMA1a	TTACTTAA	1475	-	Daucus carota	Light responsive
evm.model.LG06.1594	CtHSP20-33	GA-motif	ATAGATAA	1041	-	Arabidopsis thaliana	Light responsive
evm.model.LG06.1594	CtHSP20-33	chs-CMA2a	TCACTTGA	23	+	Petroselinum crispum	Light responsive
evm.model.LG08.1754	CtHSP20-35	TCT-motif	TCTTAC	1307	-	Arabidopsis thaliana	Light responsive
evm.model.LG08.2303	CtHSP20-36	TCCC-motif	TCTCCCT	1181	-	Spinacia oleracea	Light responsive
evm.model.LG08.943	CtHSP20-34	GATA-motif	AAGATAAGATT	592	+	Arabidopsis thaliana	Light responsive
evm.model.LG08.943	CtHSP20-34	TCCC-motif	TCTCCCT	971	-	Spinacia oleracea	Light responsive
evm.model.LG08.943	CtHSP20-34	chs-CMA1a	TTACTTAA	48	-	Daucus carota	Light responsive
evm.model.LG09.715	CtHSP20-37	I-box	GTATAAGGCC	948	-	Larix laricina	Light responsive
evm.model.LG09.716	CtHSP20-38	LAMP-element	CTTTATCA	1344	+	Pisum sativum	Light responsive
evm.model.LG09.716	CtHSP20-38	Box II	CCACGTGGC	194	-	Petroselinum crispum	Light responsive
evm.model.LG09.716	CtHSP20-38	Box II	CCACGTGGC	195	+	Petroselinum crispum	Light responsive
evm.model.LG09.717	CtHSP20-39	TCCC-motif	TCTCCCT	36	+	Spinacia oleracea	Light responsive
evm.model.LG09.717	CtHSP20-39	TCCC-motif	TCTCCCT	867	+	Spinacia oleracea	Light responsive
evm.model.LG09.717	CtHSP20-39	GTGGC-motif	CATCGTGTGGC	680	-	Arabidopsis thaliana	Light responsive
evm.model.LG09.717	CtHSP20-39	I-box	atGATAAGGTC	593	+	Helianthus annuus	Light responsive
evm.model.LG09.718	CtHSP20-40	GTGGC-motif	CAGCGTGTGGC	1164	-	Hordeum vulgare	Light responsive
evm.model.LG09.718	CtHSP20-40	TCCC-motif	TCTCCCT	1270	-	Spinacia oleracea	Light responsive
evm.model.LG09.718	CtHSP20-40	TCT-motif	TCTTAC	579	-	Arabidopsis thaliana	Light responsive
evm.model.LG09.852	CtHSP20-41	TCCC-motif	TCTCCCT	160	-	Spinacia oleracea	Light responsive
evm.model.LG09.852	CtHSP20-41	chs-CMA2a	TCACTTGA	644	-	Petroselinum crispum	Light responsive
evm.model.LG09.852	CtHSP20-41	Box II	TGGTAATAA	1339	-	Solanum tuberosum	Light responsive
evm.model.LG01.1038	CtHSP20-4	AT1-motif	AATTATTTTTTATT	1485	-	Solanum tuberosum	Light responsive
evm.model.LG01.916	CtHSP20-2	AE-box	AGAAACAA	550	-	Arabidopsis thaliana	Light responsive
evm.model.LG02.965	CtHSP20-8	AE-box	AGAAACTT	401	+	Arabidopsis thaliana	Light responsive
evm.model.LG03.3140	CtHSP20-19	AE-box	AGAAACTT	862	-	Arabidopsis thaliana	Light responsive
evm.model.LG04.1747	CtHSP20-25	AE-box	AGAAACAA	265	-	Arabidopsis thaliana	Light responsive
evm.model.LG04.1747	CtHSP20-25	AE-box	AGAAACAA	1201	+	Arabidopsis thaliana	Light responsive
evm.model.LG04.1747	CtHSP20-25	AE-box	AGAAACAA	1269	+	Arabidopsis thaliana	Light responsive
evm.model.LG04.3547	CtHSP20-28	AE-box	AGAAACTT	575	-	Arabidopsis thaliana	Light responsive
evm.model.LG09.717	CtHSP20-39	AE-box	AGAAACTT	805	+	Arabidopsis thaliana	Light responsive
evm.model.LG03.3139	CtHSP20-18	ACA-motif	AATTACAGCCATT	735	+	Pisum sativum	Light responsive
evm.model.LG01.916	CtHSP20-2	LTR	CCGAAA	1286	+	Hordeum vulgare	Low temperature responsive
evm.model.LG02.1296	CtHSP20-9	LTR	CCGAAA	236	-	Hordeum vulgare	Low temperature responsive
evm.model.LG02.1517	CtHSP20-10	LTR	CCGAAA	1275	+	Hordeum vulgare	Low temperature responsive
evm.model.LG03.3139	CtHSP20-18	LTR	CCGAAA	297	-	Hordeum vulgare	Low temperature responsive
evm.model.LG03.3140	CtHSP20-19	LTR	CCGAAA	278	-	Hordeum vulgare	Low temperature responsive
evm.model.LG03.714	CtHSP20-14	LTR	CCGAAA	1062	+	Hordeum vulgare	Low temperature responsive
evm.model.LG03.715	CtHSP20-15	LTR	CCGAAA	1025	+	Hordeum vulgare	Low temperature responsive
evm.model.LG03.716	CtHSP20-16	LTR	CCGAAA	1148	+	Hordeum vulgare	Low temperature responsive
evm.model.LG03.994	CtHSP20-17	LTR	CCGAAA	927	+	Hordeum vulgare	Low temperature responsive
evm.model.LG03.994	CtHSP20-17	LTR	CCGAAA	1201	-	Hordeum vulgare	Low temperature responsive
evm.model.LG04.1562	CtHSP20-23	LTR	CCGAAA	183	+	Hordeum vulgare	Low temperature responsive
evm.model.LG04.2200	CtHSP20-26	LTR	CCGAAA	311	+	Hordeum vulgare	Low temperature responsive
evm.model.LG04.3547	CtHSP20-28	LTR	CCGAAA	708	+	Hordeum vulgare	Low temperature responsive
evm.model.LG04.3818	CtHSP20-29	LTR	CCGAAA	1371	-	Hordeum vulgare	Low temperature responsive
evm.model.LG04.3952	CtHSP20-30	LTR	CCGAAA	1225	+	Hordeum vulgare	Low temperature responsive
evm.model.LG04.3952	CtHSP20-30	LTR	CCGAAA	1325	+	Hordeum vulgare	Low temperature responsive
evm.model.LG04.595	CtHSP20-21	LTR	CCGAAA	23	-	Hordeum vulgare	Low temperature responsive
evm.model.LG04.595	CtHSP20-21	LTR	CCGAAA	1335	-	Hordeum vulgare	Low temperature responsive
evm.model.LG05.1343	CtHSP20-31	LTR	CCGAAA	226	-	Hordeum vulgare	Low temperature responsive
evm.model.LG05.1343	CtHSP20-31	LTR	CCGAAA	620	+	Hordeum vulgare	Low temperature responsive
evm.model.LG05.1343	CtHSP20-31	LTR	CCGAAA	810	+	Hordeum vulgare	Low temperature responsive
evm.model.LG05.1343	CtHSP20-31	LTR	CCGAAA	893	-	Hordeum vulgare	Low temperature responsive
evm.model.LG05.1634	CtHSP20-32	LTR	CCGAAA	1200	+	Hordeum vulgare	Low temperature responsive
evm.model.LG08.2303	CtHSP20-36	LTR	CCGAAA	22	-	Hordeum vulgare	Low temperature responsive
evm.model.LG08.2303	CtHSP20-36	LTR	CCGAAA	564	-	Hordeum vulgare	Low temperature responsive
evm.model.LG08.943	CtHSP20-34	LTR	CCGAAA	382	-	Hordeum vulgare	Low temperature responsive
evm.model.LG09.718	CtHSP20-40	LTR	CCGAAA	252	-	Hordeum vulgare	Low temperature responsive
evm.model.LG01.1038	CtHSP20-4	TGACG-motif	TGACG	159	+	Hordeum vulgare	MeJA responsive
evm.model.LG01.1038	CtHSP20-4	TGACG-motif	TGACG	556	-	Hordeum vulgare	MeJA responsive
evm.model.LG01.1038	CtHSP20-4	TGACG-motif	TGACG	998	-	Hordeum vulgare	MeJA responsive
evm.model.LG01.1038	CtHSP20-4	TGACG-motif	TGACG	1202	-	Hordeum vulgare	MeJA responsive
evm.model.LG01.1038	CtHSP20-4	CGTCA-motif	CGTCA	159	-	Hordeum vulgare	MeJA responsive
evm.model.LG01.1038	CtHSP20-4	CGTCA-motif	CGTCA	556	+	Hordeum vulgare	MeJA responsive
evm.model.LG01.1038	CtHSP20-4	CGTCA-motif	CGTCA	998	+	Hordeum vulgare	MeJA responsive
evm.model.LG01.1038	CtHSP20-4	CGTCA-motif	CGTCA	1202	+	Hordeum vulgare	MeJA responsive
evm.model.LG01.1039	CtHSP20-5	CGTCA-motif	CGTCA	489	-	Hordeum vulgare	MeJA responsive
evm.model.LG01.1039	CtHSP20-5	CGTCA-motif	CGTCA	1059	-	Hordeum vulgare	MeJA responsive
evm.model.LG01.1039	CtHSP20-5	CGTCA-motif	CGTCA	1456	+	Hordeum vulgare	MeJA responsive
evm.model.LG01.1039	CtHSP20-5	TGACG-motif	TGACG	489	+	Hordeum vulgare	MeJA responsive
evm.model.LG01.1039	CtHSP20-5	TGACG-motif	TGACG	1059	+	Hordeum vulgare	MeJA responsive
evm.model.LG01.1039	CtHSP20-5	TGACG-motif	TGACG	1456	-	Hordeum vulgare	MeJA responsive
evm.model.LG01.2241	CtHSP20-6	TGACG-motif	TGACG	1219	-	Hordeum vulgare	MeJA responsive
evm.model.LG01.2241	CtHSP20-6	CGTCA-motif	CGTCA	1219	+	Hordeum vulgare	MeJA responsive
evm.model.LG01.398	CtHSP20-1	TGACG-motif	TGACG	698	+	Hordeum vulgare	MeJA responsive
evm.model.LG01.398	CtHSP20-1	TGACG-motif	TGACG	912	+	Hordeum vulgare	MeJA responsive
evm.model.LG01.398	CtHSP20-1	TGACG-motif	TGACG	962	-	Hordeum vulgare	MeJA responsive
evm.model.LG01.398	CtHSP20-1	TGACG-motif	TGACG	992	-	Hordeum vulgare	MeJA responsive
evm.model.LG01.398	CtHSP20-1	CGTCA-motif	CGTCA	698	-	Hordeum vulgare	MeJA responsive
evm.model.LG01.398	CtHSP20-1	CGTCA-motif	CGTCA	912	-	Hordeum vulgare	MeJA responsive
evm.model.LG01.398	CtHSP20-1	CGTCA-motif	CGTCA	962	+	Hordeum vulgare	MeJA responsive
evm.model.LG01.398	CtHSP20-1	CGTCA-motif	CGTCA	992	+	Hordeum vulgare	MeJA responsive
evm.model.LG02.1296	CtHSP20-9	CGTCA-motif	CGTCA	1407	+	Hordeum vulgare	MeJA responsive
evm.model.LG02.1296	CtHSP20-9	TGACG-motif	TGACG	1407	-	Hordeum vulgare	MeJA responsive
evm.model.LG02.1517	CtHSP20-10	CGTCA-motif	CGTCA	89	-	Hordeum vulgare	MeJA responsive
evm.model.LG02.1517	CtHSP20-10	TGACG-motif	TGACG	89	+	Hordeum vulgare	MeJA responsive
evm.model.LG02.2172	CtHSP20-11	CGTCA-motif	CGTCA	159	+	Hordeum vulgare	MeJA responsive
evm.model.LG02.2172	CtHSP20-11	CGTCA-motif	CGTCA	703	-	Hordeum vulgare	MeJA responsive
evm.model.LG02.2172	CtHSP20-11	TGACG-motif	TGACG	159	-	Hordeum vulgare	MeJA responsive
evm.model.LG02.2172	CtHSP20-11	TGACG-motif	TGACG	703	+	Hordeum vulgare	MeJA responsive
evm.model.LG02.592	CtHSP20-7	TGACG-motif	TGACG	316	+	Hordeum vulgare	MeJA responsive
evm.model.LG02.592	CtHSP20-7	TGACG-motif	TGACG	414	+	Hordeum vulgare	MeJA responsive
evm.model.LG02.592	CtHSP20-7	TGACG-motif	TGACG	552	+	Hordeum vulgare	MeJA responsive
evm.model.LG02.592	CtHSP20-7	TGACG-motif	TGACG	936	-	Hordeum vulgare	MeJA responsive
evm.model.LG02.592	CtHSP20-7	TGACG-motif	TGACG	1173	-	Hordeum vulgare	MeJA responsive
evm.model.LG02.592	CtHSP20-7	CGTCA-motif	CGTCA	316	-	Hordeum vulgare	MeJA responsive
evm.model.LG02.592	CtHSP20-7	CGTCA-motif	CGTCA	414	-	Hordeum vulgare	MeJA responsive
evm.model.LG02.592	CtHSP20-7	CGTCA-motif	CGTCA	552	-	Hordeum vulgare	MeJA responsive
evm.model.LG02.592	CtHSP20-7	CGTCA-motif	CGTCA	936	+	Hordeum vulgare	MeJA responsive
evm.model.LG02.592	CtHSP20-7	CGTCA-motif	CGTCA	1173	+	Hordeum vulgare	MeJA responsive
evm.model.LG02.965	CtHSP20-8	TGACG-motif	TGACG	669	+	Hordeum vulgare	MeJA responsive
evm.model.LG02.965	CtHSP20-8	TGACG-motif	TGACG	1103	+	Hordeum vulgare	MeJA responsive
evm.model.LG02.965	CtHSP20-8	CGTCA-motif	CGTCA	669	-	Hordeum vulgare	MeJA responsive
evm.model.LG02.965	CtHSP20-8	CGTCA-motif	CGTCA	1103	-	Hordeum vulgare	MeJA responsive
evm.model.LG03.3139	CtHSP20-18	CGTCA-motif	CGTCA	232	+	Hordeum vulgare	MeJA responsive
evm.model.LG03.3139	CtHSP20-18	CGTCA-motif	CGTCA	872	-	Hordeum vulgare	MeJA responsive
evm.model.LG03.3139	CtHSP20-18	CGTCA-motif	CGTCA	1448	-	Hordeum vulgare	MeJA responsive
evm.model.LG03.3139	CtHSP20-18	TGACG-motif	TGACG	232	-	Hordeum vulgare	MeJA responsive
evm.model.LG03.3139	CtHSP20-18	TGACG-motif	TGACG	872	+	Hordeum vulgare	MeJA responsive
evm.model.LG03.3139	CtHSP20-18	TGACG-motif	TGACG	1448	+	Hordeum vulgare	MeJA responsive
evm.model.LG03.3140	CtHSP20-19	CGTCA-motif	CGTCA	61	+	Hordeum vulgare	MeJA responsive
evm.model.LG03.3140	CtHSP20-19	CGTCA-motif	CGTCA	773	+	Hordeum vulgare	MeJA responsive
evm.model.LG03.3140	CtHSP20-19	CGTCA-motif	CGTCA	837	+	Hordeum vulgare	MeJA responsive
evm.model.LG03.3140	CtHSP20-19	CGTCA-motif	CGTCA	911	-	Hordeum vulgare	MeJA responsive
evm.model.LG03.3140	CtHSP20-19	TGACG-motif	TGACG	61	-	Hordeum vulgare	MeJA responsive
evm.model.LG03.3140	CtHSP20-19	TGACG-motif	TGACG	773	-	Hordeum vulgare	MeJA responsive
evm.model.LG03.3140	CtHSP20-19	TGACG-motif	TGACG	837	-	Hordeum vulgare	MeJA responsive
evm.model.LG03.3140	CtHSP20-19	TGACG-motif	TGACG	911	+	Hordeum vulgare	MeJA responsive
evm.model.LG03.433	CtHSP20-12	TGACG-motif	TGACG	589	+	Hordeum vulgare	MeJA responsive
evm.model.LG03.433	CtHSP20-12	TGACG-motif	TGACG	1167	-	Hordeum vulgare	MeJA responsive
evm.model.LG03.433	CtHSP20-12	CGTCA-motif	CGTCA	589	-	Hordeum vulgare	MeJA responsive
evm.model.LG03.433	CtHSP20-12	CGTCA-motif	CGTCA	1167	+	Hordeum vulgare	MeJA responsive
evm.model.LG03.713	CtHSP20-13	TGACG-motif	TGACG	116	+	Hordeum vulgare	MeJA responsive
evm.model.LG03.713	CtHSP20-13	TGACG-motif	TGACG	912	-	Hordeum vulgare	MeJA responsive
evm.model.LG03.713	CtHSP20-13	CGTCA-motif	CGTCA	116	-	Hordeum vulgare	MeJA responsive
evm.model.LG03.713	CtHSP20-13	CGTCA-motif	CGTCA	912	+	Hordeum vulgare	MeJA responsive
evm.model.LG03.715	CtHSP20-15	CGTCA-motif	CGTCA	155	+	Hordeum vulgare	MeJA responsive
evm.model.LG03.715	CtHSP20-15	TGACG-motif	TGACG	155	-	Hordeum vulgare	MeJA responsive
evm.model.LG03.716	CtHSP20-16	CGTCA-motif	CGTCA	278	+	Hordeum vulgare	MeJA responsive
evm.model.LG03.716	CtHSP20-16	TGACG-motif	TGACG	278	-	Hordeum vulgare	MeJA responsive
evm.model.LG04.1562	CtHSP20-23	CGTCA-motif	CGTCA	1308	+	Hordeum vulgare	MeJA responsive
evm.model.LG04.1562	CtHSP20-23	TGACG-motif	TGACG	1308	-	Hordeum vulgare	MeJA responsive
evm.model.LG04.1746	CtHSP20-24	TGACG-motif	TGACG	118	+	Hordeum vulgare	MeJA responsive
evm.model.LG04.1746	CtHSP20-24	TGACG-motif	TGACG	477	-	Hordeum vulgare	MeJA responsive
evm.model.LG04.1746	CtHSP20-24	TGACG-motif	TGACG	586	-	Hordeum vulgare	MeJA responsive
evm.model.LG04.1746	CtHSP20-24	TGACG-motif	TGACG	1311	+	Hordeum vulgare	MeJA responsive
evm.model.LG04.1746	CtHSP20-24	CGTCA-motif	CGTCA	118	-	Hordeum vulgare	MeJA responsive
evm.model.LG04.1746	CtHSP20-24	CGTCA-motif	CGTCA	477	+	Hordeum vulgare	MeJA responsive
evm.model.LG04.1746	CtHSP20-24	CGTCA-motif	CGTCA	586	+	Hordeum vulgare	MeJA responsive
evm.model.LG04.1746	CtHSP20-24	CGTCA-motif	CGTCA	1311	-	Hordeum vulgare	MeJA responsive
evm.model.LG04.1747	CtHSP20-25	CGTCA-motif	CGTCA	1068	+	Hordeum vulgare	MeJA responsive
evm.model.LG04.1747	CtHSP20-25	TGACG-motif	TGACG	1068	-	Hordeum vulgare	MeJA responsive
evm.model.LG04.203	CtHSP20-20	TGACG-motif	TGACG	541	-	Hordeum vulgare	MeJA responsive
evm.model.LG04.203	CtHSP20-20	TGACG-motif	TGACG	1275	-	Hordeum vulgare	MeJA responsive
evm.model.LG04.203	CtHSP20-20	CGTCA-motif	CGTCA	541	+	Hordeum vulgare	MeJA responsive
evm.model.LG04.203	CtHSP20-20	CGTCA-motif	CGTCA	1275	+	Hordeum vulgare	MeJA responsive
evm.model.LG04.2202	CtHSP20-27	TGACG-motif	TGACG	25	-	Hordeum vulgare	MeJA responsive
evm.model.LG04.2202	CtHSP20-27	TGACG-motif	TGACG	61	-	Hordeum vulgare	MeJA responsive
evm.model.LG04.2202	CtHSP20-27	CGTCA-motif	CGTCA	25	+	Hordeum vulgare	MeJA responsive
evm.model.LG04.2202	CtHSP20-27	CGTCA-motif	CGTCA	61	+	Hordeum vulgare	MeJA responsive
evm.model.LG04.3547	CtHSP20-28	CGTCA-motif	CGTCA	292	-	Hordeum vulgare	MeJA responsive
evm.model.LG04.3547	CtHSP20-28	TGACG-motif	TGACG	292	+	Hordeum vulgare	MeJA responsive
evm.model.LG04.3818	CtHSP20-29	TGACG-motif	TGACG	175	-	Hordeum vulgare	MeJA responsive
evm.model.LG04.3818	CtHSP20-29	TGACG-motif	TGACG	558	+	Hordeum vulgare	MeJA responsive
evm.model.LG04.3818	CtHSP20-29	TGACG-motif	TGACG	1173	-	Hordeum vulgare	MeJA responsive
evm.model.LG04.3818	CtHSP20-29	CGTCA-motif	CGTCA	175	+	Hordeum vulgare	MeJA responsive
evm.model.LG04.3818	CtHSP20-29	CGTCA-motif	CGTCA	558	-	Hordeum vulgare	MeJA responsive
evm.model.LG04.3818	CtHSP20-29	CGTCA-motif	CGTCA	1173	+	Hordeum vulgare	MeJA responsive
evm.model.LG04.3952	CtHSP20-30	TGACG-motif	TGACG	199	+	Hordeum vulgare	MeJA responsive
evm.model.LG04.3952	CtHSP20-30	TGACG-motif	TGACG	587	-	Hordeum vulgare	MeJA responsive
evm.model.LG04.3952	CtHSP20-30	TGACG-motif	TGACG	975	+	Hordeum vulgare	MeJA responsive
evm.model.LG04.3952	CtHSP20-30	CGTCA-motif	CGTCA	199	-	Hordeum vulgare	MeJA responsive
evm.model.LG04.3952	CtHSP20-30	CGTCA-motif	CGTCA	587	+	Hordeum vulgare	MeJA responsive
evm.model.LG04.3952	CtHSP20-30	CGTCA-motif	CGTCA	975	-	Hordeum vulgare	MeJA responsive
evm.model.LG04.595	CtHSP20-21	TGACG-motif	TGACG	13	+	Hordeum vulgare	MeJA responsive
evm.model.LG04.595	CtHSP20-21	TGACG-motif	TGACG	447	-	Hordeum vulgare	MeJA responsive
evm.model.LG04.595	CtHSP20-21	TGACG-motif	TGACG	810	+	Hordeum vulgare	MeJA responsive
evm.model.LG04.595	CtHSP20-21	CGTCA-motif	CGTCA	13	-	Hordeum vulgare	MeJA responsive
evm.model.LG04.595	CtHSP20-21	CGTCA-motif	CGTCA	447	+	Hordeum vulgare	MeJA responsive
evm.model.LG04.595	CtHSP20-21	CGTCA-motif	CGTCA	810	-	Hordeum vulgare	MeJA responsive
evm.model.LG04.659	CtHSP20-22	TGACG-motif	TGACG	467	-	Hordeum vulgare	MeJA responsive
evm.model.LG04.659	CtHSP20-22	TGACG-motif	TGACG	1012	-	Hordeum vulgare	MeJA responsive
evm.model.LG04.659	CtHSP20-22	TGACG-motif	TGACG	1084	+	Hordeum vulgare	MeJA responsive
evm.model.LG04.659	CtHSP20-22	TGACG-motif	TGACG	1348	-	Hordeum vulgare	MeJA responsive
evm.model.LG04.659	CtHSP20-22	CGTCA-motif	CGTCA	467	+	Hordeum vulgare	MeJA responsive
evm.model.LG04.659	CtHSP20-22	CGTCA-motif	CGTCA	1012	+	Hordeum vulgare	MeJA responsive
evm.model.LG04.659	CtHSP20-22	CGTCA-motif	CGTCA	1084	-	Hordeum vulgare	MeJA responsive
evm.model.LG04.659	CtHSP20-22	CGTCA-motif	CGTCA	1348	+	Hordeum vulgare	MeJA responsive
evm.model.LG05.1634	CtHSP20-32	CGTCA-motif	CGTCA	56	-	Hordeum vulgare	MeJA responsive
evm.model.LG05.1634	CtHSP20-32	TGACG-motif	TGACG	56	+	Hordeum vulgare	MeJA responsive
evm.model.LG06.1594	CtHSP20-33	CGTCA-motif	CGTCA	120	-	Hordeum vulgare	MeJA responsive
evm.model.LG06.1594	CtHSP20-33	CGTCA-motif	CGTCA	131	-	Hordeum vulgare	MeJA responsive
evm.model.LG06.1594	CtHSP20-33	TGACG-motif	TGACG	120	+	Hordeum vulgare	MeJA responsive
evm.model.LG06.1594	CtHSP20-33	TGACG-motif	TGACG	131	+	Hordeum vulgare	MeJA responsive
evm.model.LG08.1754	CtHSP20-35	CGTCA-motif	CGTCA	655	-	Hordeum vulgare	MeJA responsive
evm.model.LG08.1754	CtHSP20-35	CGTCA-motif	CGTCA	925	+	Hordeum vulgare	MeJA responsive
evm.model.LG08.1754	CtHSP20-35	TGACG-motif	TGACG	655	+	Hordeum vulgare	MeJA responsive
evm.model.LG08.1754	CtHSP20-35	TGACG-motif	TGACG	925	-	Hordeum vulgare	MeJA responsive
evm.model.LG08.2303	CtHSP20-36	TGACG-motif	TGACG	1156	-	Hordeum vulgare	MeJA responsive
evm.model.LG08.2303	CtHSP20-36	CGTCA-motif	CGTCA	1156	+	Hordeum vulgare	MeJA responsive
evm.model.LG08.943	CtHSP20-34	CGTCA-motif	CGTCA	525	+	Hordeum vulgare	MeJA responsive
evm.model.LG08.943	CtHSP20-34	CGTCA-motif	CGTCA	688	+	Hordeum vulgare	MeJA responsive
evm.model.LG08.943	CtHSP20-34	CGTCA-motif	CGTCA	1331	+	Hordeum vulgare	MeJA responsive
evm.model.LG08.943	CtHSP20-34	TGACG-motif	TGACG	525	-	Hordeum vulgare	MeJA responsive
evm.model.LG08.943	CtHSP20-34	TGACG-motif	TGACG	688	-	Hordeum vulgare	MeJA responsive
evm.model.LG08.943	CtHSP20-34	TGACG-motif	TGACG	1331	-	Hordeum vulgare	MeJA responsive
evm.model.LG09.715	CtHSP20-37	CGTCA-motif	CGTCA	64	-	Hordeum vulgare	MeJA responsive
evm.model.LG09.715	CtHSP20-37	CGTCA-motif	CGTCA	970	+	Hordeum vulgare	MeJA responsive
evm.model.LG09.715	CtHSP20-37	TGACG-motif	TGACG	64	+	Hordeum vulgare	MeJA responsive
evm.model.LG09.715	CtHSP20-37	TGACG-motif	TGACG	970	-	Hordeum vulgare	MeJA responsive
evm.model.LG09.716	CtHSP20-38	TGACG-motif	TGACG	81	+	Hordeum vulgare	MeJA responsive
evm.model.LG09.716	CtHSP20-38	TGACG-motif	TGACG	847	+	Hordeum vulgare	MeJA responsive
evm.model.LG09.716	CtHSP20-38	CGTCA-motif	CGTCA	81	-	Hordeum vulgare	MeJA responsive
evm.model.LG09.716	CtHSP20-38	CGTCA-motif	CGTCA	847	-	Hordeum vulgare	MeJA responsive
evm.model.LG09.717	CtHSP20-39	TGACG-motif	TGACG	106	+	Hordeum vulgare	MeJA responsive
evm.model.LG09.717	CtHSP20-39	CGTCA-motif	CGTCA	106	-	Hordeum vulgare	MeJA responsive
evm.model.LG09.718	CtHSP20-40	CGTCA-motif	CGTCA	392	-	Hordeum vulgare	MeJA responsive
evm.model.LG09.718	CtHSP20-40	CGTCA-motif	CGTCA	1124	+	Hordeum vulgare	MeJA responsive
evm.model.LG09.718	CtHSP20-40	CGTCA-motif	CGTCA	1304	-	Hordeum vulgare	MeJA responsive
evm.model.LG09.718	CtHSP20-40	CGTCA-motif	CGTCA	1454	-	Hordeum vulgare	MeJA responsive
evm.model.LG09.718	CtHSP20-40	TGACG-motif	TGACG	392	+	Hordeum vulgare	MeJA responsive
evm.model.LG09.718	CtHSP20-40	TGACG-motif	TGACG	1124	-	Hordeum vulgare	MeJA responsive
evm.model.LG09.718	CtHSP20-40	TGACG-motif	TGACG	1304	+	Hordeum vulgare	MeJA responsive
evm.model.LG09.718	CtHSP20-40	TGACG-motif	TGACG	1454	+	Hordeum vulgare	MeJA responsive
evm.model.LG09.852	CtHSP20-41	TGACG-motif	TGACG	131	-	Hordeum vulgare	MeJA responsive
evm.model.LG09.852	CtHSP20-41	TGACG-motif	TGACG	569	-	Hordeum vulgare	MeJA responsive
evm.model.LG09.852	CtHSP20-41	CGTCA-motif	CGTCA	131	+	Hordeum vulgare	MeJA responsive
evm.model.LG09.852	CtHSP20-41	CGTCA-motif	CGTCA	569	+	Hordeum vulgare	MeJA responsive
evm.model.LG01.1038	CtHSP20-4	CAT-box	GCCACT	31	-	Arabidopsis thaliana	Meristem expression
evm.model.LG01.1038	CtHSP20-4	CAT-box	GCCACT	889	-	Arabidopsis thaliana	Meristem expression
evm.model.LG01.1039	CtHSP20-5	CAT-box	GCCACT	597	+	Arabidopsis thaliana	Meristem expression
evm.model.LG01.1039	CtHSP20-5	CAT-box	GCCACT	931	-	Arabidopsis thaliana	Meristem expression
evm.model.LG01.2241	CtHSP20-6	CAT-box	GCCACT	631	-	Arabidopsis thaliana	Meristem expression
evm.model.LG01.2241	CtHSP20-6	CAT-box	GCCACT	1401	-	Arabidopsis thaliana	Meristem expression
evm.model.LG01.2241	CtHSP20-6	CAT-box	GCCACT	1444	+	Arabidopsis thaliana	Meristem expression
evm.model.LG03.3139	CtHSP20-18	CAT-box	GCCACT	712	-	Arabidopsis thaliana	Meristem expression
evm.model.LG03.713	CtHSP20-13	CAT-box	GCCACT	577	+	Arabidopsis thaliana	Meristem expression
evm.model.LG04.1562	CtHSP20-23	CAT-box	GCCACT	55	+	Arabidopsis thaliana	Meristem expression
evm.model.LG04.2200	CtHSP20-26	CAT-box	GCCACT	683	-	Arabidopsis thaliana	Meristem expression
evm.model.LG04.3818	CtHSP20-29	CAT-box	GCCACT	1405	-	Arabidopsis thaliana	Meristem expression
evm.model.LG04.3952	CtHSP20-30	CAT-box	GCCACT	1044	-	Arabidopsis thaliana	Meristem expression
evm.model.LG04.659	CtHSP20-22	CAT-box	GCCACT	323	-	Arabidopsis thaliana	Meristem expression
evm.model.LG05.1343	CtHSP20-31	CAT-box	GCCACT	20	+	Arabidopsis thaliana	Meristem expression
evm.model.LG08.2303	CtHSP20-36	CAT-box	GCCACT	1488	-	Arabidopsis thaliana	Meristem expression
evm.model.LG02.965	CtHSP20-8	TCA-element	CCATCTTTTT	1403	+	Nicotiana tabacum	Salicylic acid responsive
evm.model.LG03.3139	CtHSP20-18	TCA-element	TCAGAAGAGG	502	+	Brassica oleracea	Salicylic acid responsive
evm.model.LG03.3140	CtHSP20-19	TCA-element	CCATCTTTTT	457	-	Nicotiana tabacum	Salicylic acid responsive
evm.model.LG03.3140	CtHSP20-19	TCA-element	CCATCTTTTT	749	-	Nicotiana tabacum	Salicylic acid responsive
evm.model.LG03.3140	CtHSP20-19	TCA-element	CCATCTTTTT	1350	+	Nicotiana tabacum	Salicylic acid responsive
evm.model.LG03.433	CtHSP20-12	TCA-element	CCATCTTTTT	262	-	Nicotiana tabacum	Salicylic acid responsive
evm.model.LG03.994	CtHSP20-17	TCA-element	TCAGAAGAGG	427	-	Brassica oleracea	Salicylic acid responsive
evm.model.LG04.1747	CtHSP20-25	TCA-element	CCATCTTTTT	766	+	Nicotiana tabacum	Salicylic acid responsive
evm.model.LG04.3818	CtHSP20-29	TCA-element	CCATCTTTTT	591	-	Nicotiana tabacum	Salicylic acid responsive
evm.model.LG04.3952	CtHSP20-30	TCA-element	CCATCTTTTT	1084	+	Nicotiana tabacum	Salicylic acid responsive
evm.model.LG05.1343	CtHSP20-31	TCA-element	CCATCTTTTT	673	-	Nicotiana tabacum	Salicylic acid responsive
evm.model.LG06.1594	CtHSP20-33	TCA-element	CCATCTTTTT	1156	+	Nicotiana tabacum	Salicylic acid responsive
evm.model.LG08.1754	CtHSP20-35	TCA-element	CCATCTTTTT	671	+	Nicotiana tabacum	Salicylic acid responsive
evm.model.LG09.852	CtHSP20-41	TCA-element	CCATCTTTTT	801	+	Nicotiana tabacum	Salicylic acid responsive
evm.model.LG02.965	CtHSP20-8	RY-element	CATGCATG	43	+	Helianthus annuus	Seed specific regulation
evm.model.LG04.1747	CtHSP20-25	RY-element	CATGCATG	850	-	Helianthus annuus	Seed specific regulation
evm.model.LG04.2202	CtHSP20-27	RY-element	CATGCATG	746	+	Helianthus annuus	Seed specific regulation
evm.model.LG09.716	CtHSP20-38	RY-element	CATGCATG	861	-	Helianthus annuus	Seed specific regulation
evm.model.LG08.943	CtHSP20-34	WUN-motif	AAATTTCCT	815	-	Brassica oleracea	Wound responsive
evm.model.LG01.2241	CtHSP20-6	O2-site	GTTGACGTGA	1216	-	Zea mays	Zein metabolism regulation
evm.model.LG01.398	CtHSP20-1	O2-site	GATGACATGG	734	-	Zea mays	Zein metabolism regulation
evm.model.LG01.398	CtHSP20-1	O2-site	GATGACATGG	1290	+	Zea mays	Zein metabolism regulation
evm.model.LG01.916	CtHSP20-2	O2-site	GATGATGTGG	216	+	Zea mays	Zein metabolism regulation
evm.model.LG03.433	CtHSP20-12	O2-site	GATGA(C/T)(A/G)TG(A/G)	296	+	Zea mays	Zein metabolism regulation
evm.model.LG03.433	CtHSP20-12	O2-site	GATGATGTGG	424	-	Zea mays	Zein metabolism regulation
evm.model.LG03.714	CtHSP20-14	O2-site	GATGACATGG	1190	+	Zea mays	Zein metabolism regulation
evm.model.LG03.994	CtHSP20-17	O2-site	GATGATGTGG	108	+	Zea mays	Zein metabolism regulation
evm.model.LG04.1562	CtHSP20-23	O2-site	GATGACATGG	580	-	Zea mays	Zein metabolism regulation
evm.model.LG04.1562	CtHSP20-23	O2-site	GATGACATGG	1481	+	Zea mays	Zein metabolism regulation
evm.model.LG04.2202	CtHSP20-27	O2-site	GATGA(C/T)(A/G)TG(A/G)	242	-	Zea mays	Zein metabolism regulation
evm.model.LG04.2202	CtHSP20-27	O2-site	GATGACATGG	342	+	Zea mays	Zein metabolism regulation
evm.model.LG04.3952	CtHSP20-30	O2-site	GATGACATGG	879	-	Zea mays	Zein metabolism regulation
evm.model.LG05.1343	CtHSP20-31	O2-site	GATGATGTGG	552	-	Zea mays	Zein metabolism regulation
evm.model.LG05.1343	CtHSP20-31	O2-site	GATGACATGG	1021	-	Zea mays	Zein metabolism regulation
evm.model.LG06.1594	CtHSP20-33	O2-site	GATGACATGG	722	-	Zea mays	Zein metabolism regulation
evm.model.LG08.2303	CtHSP20-36	O2-site	GATGA(C/T)(A/G)TG(A/G)	1339	-	Zea mays	Zein metabolism regulation
evm.model.LG09.717	CtHSP20-39	O2-site	GATGACATGG	1102	-	Zea mays	Zein metabolism regulation
evm.model.LG09.718	CtHSP20-40	O2-site	GATGACATGG	716	+	Zea mays	Zein metabolism regulation
evm.model.LG04.3818	CtHSP20-29	HSE	GAAGGTTCAGGAA	943	-	Nucleotide motif	Heat shock responsive
evm.model.LG09.718	CtHSP20-40	HSE	GAAGATTCCAGAA	158	+	Nucleotide motif	Heat shock responsive
evm.model.LG09.716	CtHSP20-38	HSE	GAACATTCCAGAA	172	+	Nucleotide motif	Heat shock responsive
evm.model.LG06.1594	CtHSP20-33	HSE	GAATTTTCCGGAA	272	+	Nucleotide motif	Heat shock responsive
evm.model.LG04.3818	CtHSP20-29	HSE	GAACATTCCAGAA	906	-	Nucleotide motif	Heat shock responsive
evm.model.LG03.433	CtHSP20-12	HSE	GAAAATTCACGAA	455	+	Nucleotide motif	Heat shock responsive
evm.model.LG01.2241	CtHSP20-6	HSE	GAAAATTCTCGAA	789	-	Nucleotide motif	Heat shock responsive
evm.model.LG02.2172	CtHSP20-11	HSE	GAACCCTCCCGAA	511	+	Nucleotide motif	Heat shock responsive
evm.model.LG04.3547	CtHSP20-28	HSE	GATGGTTCCGGAA	1241	+	Nucleotide motif	Heat shock responsive
evm.model.LG06.1594	CtHSP20-33	HSE	GATGCTTCCGGAA	277	-	Nucleotide motif	Heat shock responsive
evm.model.LG09.852	CtHSP20-41	HSE	GATGGTTCCAGAA	145	+	Nucleotide motif	Heat shock responsive
evm.model.LG01.2241	CtHSP20-6	HSE	GAGGGTTCGAGAA	784	+	Nucleotide motif	Heat shock responsive
evm.model.LG01.916	CtHSP20-2	HSE	GAAGTTTCGGGAG	1289	-	Nucleotide motif	Heat shock responsive
evm.model.LG04.3547	CtHSP20-28	HSE	GAAGGATCGAGAA	1353	-	Nucleotide motif	Heat shock responsive
evm.model.LG04.203	CtHSP20-20	HSE	GAACATTCAGGAG	56	+	Nucleotide motif	Heat shock responsive
evm.model.LG09.715	CtHSP20-37	HSE	GAAGACTCCAGAA	155	+	Nucleotide motif	Heat shock responsive
evm.model.LG01.1036	CtHSP20-3	HSE	GAATGTTCTGGAG	165	+	Nucleotide motif	Heat shock responsive
evm.model.LG09.717	CtHSP20-39	HSE	GAAGACTCCAGAA	190	+	Nucleotide motif	Heat shock responsive
evm.model.LG02.1296	CtHSP20-9	HSE	GAACTTTCGTGTA	814	+	Nucleotide motif	Heat shock responsive
evm.model.LG01.916	CtHSP20-2	HSE	GAATGTTCACGAG	1212	+	Nucleotide motif	Heat shock responsive
evm.model.LG08.943	CtHSP20-34	HSE	GAGTGTTCTGGAA	1290	+	Nucleotide motif	Heat shock responsive
evm.model.LG04.3952	CtHSP20-30	HSE	GAAACATCTGGAA	1333	+	Nucleotide motif	Heat shock responsive
evm.model.LG02.1517	CtHSP20-10	HSE	GAACTTTCGTGTA	687	-	Nucleotide motif	Heat shock responsive
evm.model.LG01.916	CtHSP20-2	HSE	GAACATTCTCGTA	1207	-	Nucleotide motif	Heat shock responsive
evm.model.LG04.3952	CtHSP20-30	HSE	GAAAGTTCCAGAT	1338	-	Nucleotide motif	Heat shock responsive
evm.model.LG03.994	CtHSP20-17	HSE	GAAGGTTCTGAAA	178	+	Nucleotide motif	Heat shock responsive
evm.model.LG03.994	CtHSP20-17	HSE	GAAGAATCTAGAA	244	+	Nucleotide motif	Heat shock responsive
evm.model.LG01.1038	CtHSP20-4	HSE	GAATAATCTGGAA	407	+	Nucleotide motif	Heat shock responsive
evm.model.LG02.1517	CtHSP20-10	HSE	GAAAGTTCATGGA	692	+	Nucleotide motif	Heat shock responsive
evm.model.LG01.2241	CtHSP20-6	HSE	GAATTTTCTCGAC	794	+	Nucleotide motif	Heat shock responsive
evm.model.LG01.1039	CtHSP20-5	HSE	GAATAATCTGGAA	1307	+	Nucleotide motif	Heat shock responsive
evm.model.LG02.2172	CtHSP20-11	HSE	GGAATTTCTGGAA	247	-	Nucleotide motif	Heat shock responsive
evm.model.LG01.1038	CtHSP20-4	HSE	GATTGTTCTAGAA	276	-	Nucleotide motif	Heat shock responsive
evm.model.LG03.994	CtHSP20-17	HSE	GAACTTTCTAGAG	417	-	Nucleotide motif	Heat shock responsive
evm.model.LG02.1296	CtHSP20-9	HSE	GAAAGTTCATGGA	809	-	Nucleotide motif	Heat shock responsive
evm.model.LG01.1039	CtHSP20-5	HSE	GATTGTTCTAGAA	1176	-	Nucleotide motif	Heat shock responsive
