# Supplementary material for: Genome-Wide Analysis of the HSP20 Gene Family and Expression Patterns of HSP20 Genes in Response to Abiotic Stresses in Cynodon transvaalensis
Source: Front Genet. 2021 Sep 8;12:732812. doi: 10.3389/fgene.2021.732812 (PMC8455957; doi:10.3389/fgene.2021.732812)
Supplement: Supplementary Table 7 — The detailed information of the predicted three-dimensional (3D) proteins. [file Table_7.XLSX]

## Sheet: Sheet1
Table S7. The detailed information of the predicted three-dimensional (3D) proteins.
Gene Name	HSP20 Protein Name	QMEAN	GMQE	Target/Template Identity	Oligo-State	Template	Templete Description
evm.model.LG04.3952	CtHSP20-30	-2.01	0.38	0.3482	Homo-12-mer	1gme.2.A	HEAT SHOCK PROTEIN 16.9B
evm.model.LG02.1296	CtHSP20-9	-3.92	0.34	0.3786	Homo-12-mer	1gme.2.A	HEAT SHOCK PROTEIN 16.9B
evm.model.LG02.1517	CtHSP20-10	-3.87	0.33	0.3786	Homo-12-mer	1gme.2.A	HEAT SHOCK PROTEIN 16.9B
evm.model.LG04.3547	CtHSP20-28	-3.81	0.47	0.4455	Homo-12-mer	1gme.2.A	HEAT SHOCK PROTEIN 16.9B
evm.model.LG09.852	CtHSP20-41	-3.11	0.51	0.4545	Homo-12-mer	1gme.2.A	HEAT SHOCK PROTEIN 16.9B
evm.model.LG06.1594	CtHSP20-33	-2.46	0.31	0.4701	Homo-12-mer	1gme.2.A	HEAT SHOCK PROTEIN 16.9B
evm.model.LG03.714	CtHSP20-14	-3.72	0.47	0.5182	Homo-12-mer	1gme.2.A	HEAT SHOCK PROTEIN 16.9B
evm.model.LG05.1343	CtHSP20-31	-0.64	0.33	0.5268	Homo-12-mer	1gme.2.A	HEAT SHOCK PROTEIN 16.9B
evm.model.LG04.203	CtHSP20-20	-1.51	0.36	0.5676	Homo-12-mer	1gme.2.A	HEAT SHOCK PROTEIN 16.9B
evm.model.LG03.713	CtHSP20-13	-1.43	0.63	0.6434	Homo-12-mer	1gme.2.A	HEAT SHOCK PROTEIN 16.9B
evm.model.LG01.1036	CtHSP20-3	-2.83	0.4	0.6954	Homo-12-mer	1gme.2.A	HEAT SHOCK PROTEIN 16.9B
evm.model.LG01.1038	CtHSP20-4	-2.9	0.62	0.7285	Homo-12-mer	1gme.2.A	HEAT SHOCK PROTEIN 16.9B
evm.model.LG02.2172	CtHSP20-11	-2.62	0.71	0.7351	Homo-12-mer	1gme.2.A	HEAT SHOCK PROTEIN 16.9B
evm.model.LG01.1039	CtHSP20-5	-2.28	0.64	0.7823	Homo-12-mer	1gme.2.A	HEAT SHOCK PROTEIN 16.9B
evm.model.LG03.716	CtHSP20-16	-1.56	0.74	0.7867	Homo-12-mer	1gme.1.A	HEAT SHOCK PROTEIN 16.9B
evm.model.LG03.715	CtHSP20-15	-1.71	0.75	0.8333	Homo-12-mer	1gme.2.A	HEAT SHOCK PROTEIN 16.9B
evm.model.LG04.2202	CtHSP20-27	-1.19	0.19	0.3077	Homo-dimer	3n3e.1.A	Alpha A crystallin
evm.model.LG04.659	CtHSP20-22	-1.33	0.33	0.6237	Homo-dimer	5ds1.1.A	17.1 kDa class II heat shock protein
evm.model.LG03.994	CtHSP20-17	0.83	0.34	0.75	Homo-dimer	5ds1.1.A	17.1 kDa class II heat shock protein
evm.model.LG04.595	CtHSP20-21	-3.32	0.31	0.3088	Monomer	5nms.1.A	25.3 kDa heat shock protein, chloroplastic
evm.model.LG09.718	CtHSP20-40	-4.73	0.24	0.3358	Monomer	5nms.1.A	25.3 kDa heat shock protein, chloroplastic
evm.model.LG08.943	CtHSP20-34	-6.43	0.35	0.3617	Monomer	5nms.1.A	25.3 kDa heat shock protein, chloroplastic
evm.model.LG04.3818	CtHSP20-29	-2.81	0.56	0.4706	Monomer	5nms.1.A	25.3 kDa heat shock protein, chloroplastic
										-6.43	0.19	0.3077
										0.83	0.75	0.8333
