# Supplementary material for: Genome-Wide Analysis of the HSP20 Gene Family and Expression Patterns of HSP20 Genes in Response to Abiotic Stresses in Cynodon transvaalensis
Source: Front Genet. 2021 Sep 8;12:732812. doi: 10.3389/fgene.2021.732812 (PMC8455957; doi:10.3389/fgene.2021.732812)
Supplement: Supplementary Table 8 — The predicted rice orthologs of CtHSP20s with STRING. [file Table_8.XLSX]

## Sheet: Sheet1
Table S8. The predicted rice orthologs of CtHSP20s with STRING.
Gene Name	Gene ID	Rice	Identity	Description
evm.model.LG09.852	CtHSP20-41	HSP16.0	0.712	16.0 kDa heat shock protein, peroxisomal
evm.model.LG03.713	CtHSP20-13	HSP16.6	0.792	16.6 kDa heat shock protein
evm.model.LG02.2172	CtHSP20-11	HSP16.9A	0.796	16.9 kDa class I heat shock protein 1
evm.model.LG03.715	CtHSP20-15	HSP16.9A	0.934	16.9 kDa class I heat shock protein 1
evm.model.LG03.716	CtHSP20-16	HSP16.9A	0.882	16.9 kDa class I heat shock protein 1
evm.model.LG01.1038	CtHSP20-4	HSP17.4	0.904	17.4 kDa class I heat shock protein
evm.model.LG04.3547	CtHSP20-28	HSP17.8	0.574	17.8 kDa heat shock protein ; Belongs to the small heat shock protein (HSP20) family
evm.model.LG03.714	CtHSP20-14	HSP17.9B	0.791	17.9 kDa heat shock protein 2
evm.model.LG03.994	CtHSP20-17	HSP18.0	0.717	18.0 kDa class II heat shock protein ; Belongs to the small heat shock protein (HSP20) family
evm.model.LG01.1039	CtHSP20-5	HSP18.1	0.875	18.1 kDa class I heat shock protein
evm.model.LG04.3952	CtHSP20-30	HSP18.6	0.775	18.6 kDa class III heat shock protein
evm.model.LG02.1296	CtHSP20-9	HSP18.8	0.669	18.8 kDa class V heat shock protein
evm.model.LG02.1517	CtHSP20-10	HSP18.8	0.727	18.8 kDa class V heat shock protein
evm.model.LG04.203	CtHSP20-20	HSP18.9	0.699	18.9 kDa heat shock protein ; Belongs to the small heat shock protein (HSP20) family
evm.model.LG04.659	CtHSP20-22	HSP19.0	0.699	19.0 kDa class II heat shock protein ; Belongs to the small heat shock protein (HSP20) family
evm.model.LG05.1343	CtHSP20-31	HSP21.9	0.672	21.9 kDa heat shock protein
evm.model.LG08.1754	CtHSP20-35	HSP22.3	0.728	22.3 kDa class VI heat shock protein ; Belongs to the small heat shock protein (HSP20) family
evm.model.LG06.1594	CtHSP20-33	HSP23.2	0.688	23.2 kDa heat shock protein
evm.model.LG04.595	CtHSP20-21	HSP23.6	0.632	23.6 kDa heat shock protein, mitochondrial
evm.model.LG04.3818	CtHSP20-29	HSP24.1	0.849	24.1 kDa heat shock protein, mitochondrial ; Belongs to the small heat shock protein (HSP20) family
evm.model.LG09.715	CtHSP20-37	HSP24.1	0.403	24.1 kDa heat shock protein, mitochondrial ; Belongs to the small heat shock protein (HSP20) family
evm.model.LG09.716	CtHSP20-38	HSP24.1	0.379	24.1 kDa heat shock protein, mitochondrial ; Belongs to the small heat shock protein (HSP20) family
evm.model.LG09.717	CtHSP20-39	HSP24.1	0.421	24.1 kDa heat shock protein, mitochondrial ; Belongs to the small heat shock protein (HSP20) family
evm.model.LG09.718	CtHSP20-40	HSP24.1	0.5	24.1 kDa heat shock protein, mitochondrial ; Belongs to the small heat shock protein (HSP20) family
evm.model.LG01.916	CtHSP20-2	HSP26.7	0.801	26.7 kDa heat shock protein, chloroplastic ; Belongs to the small heat shock protein (HSP20) family
evm.model.LG08.943	CtHSP20-34	HSP26.7	0.314	26.7 kDa heat shock protein, chloroplastic ; Belongs to the small heat shock protein (HSP20) family
evm.model.LG01.1036	CtHSP20-3	RNB5	0.876	17.9 kDa class I heat shock protein
